# Supplementary material for: Genome-Wide Analysis of Cold Adaptation in Indigenous Siberian Populations
Source: PLoS One. 2014 May 21;9(5):e98076. doi: 10.1371/journal.pone.0098076 (PMC4029955; doi:10.1371/journal.pone.0098076)
Supplement: File S2 — This file contains Table S1 through Table S13. Table S1, Sample sizes of Siberian populations that were genotyped in this study. Table S2, Sample sizes of Siberian populations used in PBS tests. Table S3, Admixture dating for Siberian populations/groups. Table S4, Empirical ranks of the top 1% iHS windows in three Siberian population groups. Table S5, Empirical ranks of the top 1% XP-EHH windows in three Siberian population groups. Table S6, Empirical ranks of the top 1% PBS windows in Siberian populations. Table S7, Top 10 windows present in more than one selection test. Table S8, Window enrichment analysis of the top 1% ranking genes by haplotype homozygosity tests in three Siberian population groups. Table S9, Gene enrichment analysis of the genes with maximum PBS present in the top 1% windows in all Siberian populations. Table S10, Definition of gene lists hypothesized to be involved in cold adaptation. Table S11, Cold-adaptation genes among the top 1% ranking windows by haplotype homozygozity tests. Table S12, Cold-adaptation genes found in top 1% ranking PBS windows. Table S13, Significant windows in the iHS, XP-EHH and PBS tests that intersect with the significant SNPs for minimum winter temperature variable in Hancock et al. 2011 study. (XLSX) [file pone.0098076.s002.xlsx]

## Sheet: TableS1_filt
Table S1. Sample sizes of Siberian populations that were genotyped in this study.
N - number of individuals genotyped per population. IBD < 0.125 refers to the number of individuals used for population structure analysis after removing closely related individuals. CP/FS - the number of individuals used for selection tests after filtering outliers by ChromoPainter (CP) and fineSTRUCTURE (FS). The last two columns show the number of individuals of the three Siberian groups used …
Population	N	IBD < 0.125	CP/FS	Group	Group size
Altaian-Kizhi	12	11	11	S-Sib	61
Teleut	12	11	7
Shor	24	24	20
Buryat	24	24	23
Evenki	24	24	19	C-Sib	48
Yakutian	22	21	19
Even	24	19	10
Koryak	25	19	15	NE-Sib	27
Chukchi	14	11	2
Eskimo	19	13	10

## Sheet: TableS2_filt
Table S2. Sample sizes of Siberian populations used in PBS tests.
N - number of individuals genotyped per population. IBD < 0.125 refers to the number of individuals used for population structure analysis after removing closely related individuals. CP/FS - the number of individuals used for selection tests after filtering outliers by ChromoPainter (CP) and fineSTRUCTURE (FS). The last column shows the group size after pooling individuals from the same populatio…
Population	Source	N	IBD < 0.125	CP/FS	Group size
Altai	Rasmussen et al. 2010	13	13	12	23
Altai	This study	12	11	11
Shor	This study	24	24	20	20
Buryat	Rasmussen et al. 2010	19	16	11	34
Buryat	This study	24	24	23
Tuvinian	Rasmussen et al. 2010	16	13	13	13
Even	This study	24	19	10	10
Evenki	Rasmussen et al. 2010	16	14	13	30
Evenki	This study	24	24	17
Yakut	This study	22	21	19	19
Chukchi	Rasmussen et al. 2010	14	13	11	13
Chukchi	This study	13	11	2
Eskimo	This study	19	13	10	10
Koryak	Rasmussen et al. 2010	17	8	6	21
Koryak	This study	25	19	15

## Sheet: TableS3_AdmixtureDating
Table S3. Admixture dating for Siberian populations/groups.
The significant ALDER and f3 results are presented. The admixture dating is estimated for each Recipient population/group using Source1 and Source2 and the source populations. "CEU" and "CHB" refer to the European and Han Chinese HapMap3 samples, "S1" refers to the unadmixed Central Siberian group and "S2" refers to the unadmixed Northeastern Siberian group (as explained in Material and Methods),…
			ALDER
Recipient	Source1	Source2	FittedDate(+-Error)	Fit1	Fit2	Outcome	P-value	f3 Z-score
Shor	CEU	S2	45.88 +/- 3.37	42.37 +/- 4.31	26.67 +/- 5.60	success (warning: decay rates inconsistent)	2.8e-42	-7.9709
Shor	CEU	S1	45.16 +/- 3.63	42.37 +/- 4.31	29.88 +/- 4.68	success (warning: decay rates inconsistent)	1.8e-35	-23.8729
Shor	CEU	Vietnamese	42.38 +/- 2.70	42.37 +/- 4.31	22.92 +/- 3.75	success (warning: decay rates inconsistent)	1.2e-55	-4.981
Shor	CEU	CHB	42.12 +/- 2.69	42.37 +/- 4.31	24.86 +/- 3.56	success (warning: decay rates inconsistent)	3.1e-55	-13.2636
Buryat	CHB	S1	37.16 +/- 3.85	29.89 +/- 6.65	36.95 +/- 6.22	success	4.8e-22	-12.7036
Buryat	Vietnamese	S1	33.99 +/- 4.47	24.87 +/- 5.37	36.95 +/- 6.22	success (warning: decay rates inconsistent)	2.9e-14	-13.4967
Teleut	CEU	S1	31.09 +/- 4.13	27.28 +/- 5.96	40.19 +/- 13.80	success (warning: decay rates inconsistent)	5.3e-14	-34.938
Altai	CEU	S1	27.92 +/- 2.20	28.11 +/- 3.88	33.11 +/- 10.82	success	8.9e-37	-36.9363
Teleut	CEU	S2	27.89 +/- 3.73	27.28 +/- 5.96	59.41 +/- 17.78	success (warning: decay rates inconsistent)	7.2e-14	-15.8348
Teleut	CEU	CHB	27.38 +/- 3.72	27.28 +/- 5.96	30.89 +/- 9.19	success	1.8e-13	-29.9933
Altai	CEU	CHB	27.14 +/- 2.43	28.11 +/- 3.88	23.63 +/- 9.70	success	5.8e-29	-24.5767
Teleut	CEU	Vietnamese	26.55 +/- 3.54	27.28 +/- 5.96	26.43 +/- 8.58	success	6.4e-14	-20.111
Buryat	CEU	S1	22.90 +/- 2.31	21.76 +/- 1.74	36.95 +/- 6.22	success (warning: decay rates inconsistent)	3e-23	-34.4737
Buryat	CEU	CHB	22.33 +/- 1.87	21.76 +/- 1.74	29.89 +/- 6.65	success (warning: decay rates inconsistent)	8.2e-33	-24.763
Buryat	CEU	Vietnamese	21.71 +/- 2.05	21.76 +/- 1.74	24.87 +/- 5.37	success	2.5e-26	-7.8586
SouthernAdmixed	CEU	S1	16.77 +/- 3.11	13.38 +/- 3.49	21.91 +/- 4.90	success (warning: decay rates inconsistent)	6.7e-08	-64.7949
SouthernAdmixed	CEU	S2	16.74 +/- 4.52	13.38 +/- 3.49	37.34 +/- 13.38	success (warning: decay rates inconsistent)	0.00021	-51.5024
SouthernAdmixed	CEU	Vietnamese	15.47 +/- 4.01	13.38 +/- 3.49	22.03 +/- 6.27	success (warning: decay rates inconsistent)	0.00011	-53.1697
SouthernAdmixed	CEU	CHB	15.24 +/- 3.69	13.38 +/- 3.49	18.28 +/- 4.64	success (warning: decay rates inconsistent)	3.6e-05	-61.5816
CentralAdmixed	CEU	S1	6.01 +/- 0.71	6.03 +/- 0.96	6.12 +/- 0.80	success	2.6e-17	-87.2537
CentralAdmixed	CEU	CHB	5.88 +/- 0.82	6.03 +/- 0.96	5.77 +/- 1.15	success	5.4e-13	-56.7217
CentralAdmixed	CEU	Vietnamese	5.88 +/- 0.79	6.03 +/- 0.96	5.48 +/- 1.12	success	1e-13	-46.305
CentralAdmixed	CEU	S2	5.64 +/- 0.88	6.03 +/- 0.96	5.53 +/- 1.24	success	1.7e-10	-58.3561
NortheasternAdmixed	CEU	S1	2.72 +/- 0.48	2.50 +/- 0.33	5.17 +/- 2.17	success (warning: decay rates inconsistent)	1.2e-08	-51.1333
NortheasternAdmixed	CEU	CHB	2.61 +/- 0.41	2.50 +/- 0.33	6.49 +/- 2.83	success (warning: decay rates inconsistent)	2e-10	-33.4526
NortheasternAdmixed	CEU	S2	2.40 +/- 0.30	2.50 +/- 0.33	2.68 +/- 0.36	success	1.2e-15	-98.684

## Sheet: TableS4_iHS
Table S4. Empirical ranks of the top 1% iHS windows in three Siberian population groups.
The table lists only those top 1% ranking iHS windows which were not present in the top 5% of the Southeast Asian reference population (Vietnamese). Each row is a 200kb genomic window. Chr - chromosome, Position - starting position (Build 37 coordinates). ABST - Altai-Kizhi, Buryat, Shor and Teleut group; EEY - Even, Evenki and Yakut group, CEK - Chukchi, Eskimo and Koryak group. The values insid…
Chr	Position	ABST	EEY	CEK	Genes
2	17800000	1			VSNL1, SMC6, GEN1, MSGN1
2	219200000	2			PNKD, C2orf62, SLC11A1, CTDSP1, VIL1, USP37
4	41800000	3			TMEM33, DCAF4L1, SLC30A9
4	158200000	4	52		GRIA2
4	42000000	5			SLC30A9, BEND4
4	160400000	6
2	179000000	7			RBM45, OSBPL6
4	158400000	8
10	56000000	9			PCDH15
6	105800000	10			PREP
12	115600000	11	66
1	153800000	12			GATAD2B, DENND4B, CRTC2, SLC39A1, CREB3L4, JTB, RAB13, RPS27, NUP210L
18	46000000	13			CTIF
12	99400000	14	60		ANKS1B
3	183000000	15	74		MCF2L2, B3GNT5
10	71800000	16			H2AFY2, AIFM2, TYSND1, SAR1A, PPA1
4	41400000	17		55	LIMCH1
2	237600000	18
6	49000000	19
3	26000000	20
1	82400000	21			LPHN2
8	9200000	22
8	11000000	23			XKR6, MTMR9, SLC35G5
5	117400000	24
11	121200000	25		37	SORL1
6	31400000	26			MICB, MCCD1, ATP6V1G2-DDX39B, DDX39B, ATP6V1G2, NFKBIL1, LTA, TNF, LTB, LST1, NCR3, AIF1, PRRC2A
10	87400000	27			GRID1
1	207000000	28			IL19, IL20, IL24, FAIM3, PIGR, FCAMR, C1orf116
5	112400000	29	1		MCC
2	177400000	30	11
10	4000000	31
7	37000000	32			ELMO1
12	20800000	33			PDE3A, SLCO1C1, SLCO1B3, SLCO1B3, SLCO1B7
4	34800000	34
2	109000000	35			SULT1C4, GCC2, LIMS1
6	126200000	36			NCOA7, RP11-73O6.4, HINT3, TRMT11
1	103200000	37			COL11A1
13	74800000	38			AL355390.1
11	74200000	39			LIPT2, POLD3
6	32200000	40			C6orf10, BTNL2
5	122400000	41			PRDM6
15	64000000	42			HERC1, DAPK2
4	160200000	43			RAPGEF2
10	55800000	44			PCDH15
7	52000000	45
7	112200000	46
14	59200000	47
2	26000000	48			ASXL2, KIF3C
1	85000000	49			CTBS, C1orf180, SSX2IP
2	127000000	50
3	107200000	51	21		BBX
15	43600000	52			LCMT2, ADAL, ZSCAN29, TUBGCP4, TP53BP1
6	160600000	53			SLC22A2, SLC22A3
3	101600000	54	24
6	30400000	55		3	HLA-E, GNL1, PRR3, ABCF1, PPP1R10, MRPS18B, ATAT1
3	140800000	56			SPSB4, ACPL2
7	100000000	57			ZCWPW1, MEPCE, PPP1R35, C7orf61, TSC22D4, NYAP1, AGFG2, LRCH4, SAP25, FBXO24, PCOLCE
15	31200000	58			FAN1, MTMR10, TRPM1
8	10600000	59			SOX7, SOX7, PINX1, XKR6
8	51400000	60			SNTG1
2	218800000	61			TNS1, RUFY4, CXCR2
4	158600000	62
5	103400000	63
3	63200000	64			SYNPR
5	110400000	65			TSLP, WDR36, CAMK4
6	83200000	66
22	28600000	67			TTC28
13	111800000	68			ARHGEF7, TEX29
6	30000000	69			ZNRD1, PPP1R11, RNF39, TRIM31, TRIM40, TRIM10, TRIM15, TRIM26
8	50800000	70			SNTG1
8	129800000	71
12	21000000	72			SLCO1B3, SLCO1B3, SLCO1B7
5	110800000	73	64		CAMK4, STARD4, NREP
11	66200000			1	MRPL11, PELI3, DPP3, BBS1, BBS1, ZDHHC24, CTSF, CCDC87, CCS, RBM14, RBM14-RBM4
19	58000000			2	ZNF419, AC003005.4, ZNF773, ZNF549, ZNF550, ZNF416, ZIK1, ZNF530, ZNF134, ZNF211, ZSCAN4, ZNF551, AC003006.7
16	89400000			4	ANKRD11, SPG7
7	20000000			5	MACC1
11	67800000			6	NDUFS8, TCIRG1, CHKA, SUV420H1
11	67600000			7	UNC93B1, NDUFS8
1	171600000			8	MYOC, VAMP4, METTL13
11	121400000			9	SORL1
11	38400000			10
7	52600000			11
13	23400000			12
12	67600000			13	CAND1
7	19200000			14
4	39200000			15	WDR19, RFC1
7	142200000			16
4	157000000			17
15	68200000			18	PIAS1
10	22800000			19	PIP4K2A
1	31800000			20	ZCCHC17, FABP3, SERINC2, AC114494.1
11	68600000			21	CPT1A, MRPL21, IGHMBP2, MRGPRD, MRGPRF
7	127600000			22	SND1, LRRC4
20	60800000			23	OSBPL2, ADRM1, LAMA5, RPS21, CABLES2, RBBP8NL
1	171800000			24	DNM3
3	41000000			25
2	17000000			26
2	23400000			27
9	96000000			28	WNK2, C9orf129
12	67200000			29
1	113000000			30	CTTNBP2NL, WNT2B, ST7L, CAPZA1
7	19400000			31
18	24600000			32	CHST9
6	4000000			33	PRPF4B, FAM217A, C6orf201, ECI2
1	225000000			34	DNAH14
7	19800000			35	TMEM196
10	72600000			36	SGPL1, PCBD1
8	122800000			38
6	155400000			39	TIAM2, TFB1M, CLDN20
9	122400000			40
14	55400000			41	WDHD1, SOCS4, MAPK1IP1L, LGALS3
10	124200000			42	ARMS2, HTRA1, DMBT1
11	41400000			43	LRRC4C
18	74600000			44	ZNF236, MBP
11	56800000			45	LRRC55
13	46000000		65	46	COG3, FAM194B
11	1200000			47	AC136297.1, TOLLIP, MUC5AC, MUC5B
9	95400000			48	IPPK, BICD2
2	14000000			49
8	97000000			50	GDF6
3	12800000			51	IQSEC1, RPL32, CAND2, TMEM40
13	23200000			52
19	13000000			53	GCDH, SYCE2, FARSA, CALR, RAD23A, GADD45GIP1, DAND5, NFIX
13	33600000			54	KL, STARD13
22	45200000			56	PRR5-ARHGAP8, ARHGAP8, PHF21B
3	128200000			57	C3orf27, RPN1, GATA2
2	161800000			58	TANK
7	20400000			59	ITGB8
11	68800000			60	TPCN2
20	16000000			61	MACROD2
14	59000000			62	KIAA0586, DACT1
4	131800000			63
1	186400000			64	PDC
3	68400000			65	FAM19A1
4	88200000			66	HSD17B13, HSD17B11, NUDT9, SPARCL1
2	160800000		63	67	PLA2R1, ITGB6
11	81200000			68
2	136400000			69	MCM6, LCT, UBXN4, R3HDM1
16	28800000			70	CD19, NFATC2IP, ATXN2L, LAT, SPNS1, TUFM, SH2B1, RABEP2, ATP2A1
7	153000000			71
2	124000000			72
20	2800000			73	TMEM239, PCED1A, VPS16, PTPRA
2	67800000			74
3	30600000			75	TGFBR2, GADL1
7	21400000			76	SP4, DNAH11
14	64600000			77	SYNE2, ESR2
2	124200000			78
3	71200000			79	FOXP1
11	57000000			80	APLNR, TNKS1BP1, SSRP1, P2RX3, PRG3, PRG2, RP11-872D17.8, SLC43A3
7	52400000			81
4	131400000			82
12	118200000			83	KSR2
10	53200000			84	PRKG1
6	160400000			85	IGF2R, SLC22A1, SLC22A2
17	71200000			86	CDC42EP4, SDK2, CPSF4L, C17orf80, FAM104A, COG1
8	60600000			87
17	40800000			88	AOC2, TUBG2, PLEKHH3, CCR10, CNTNAP1, EZH1, RAMP2, VPS25, WNK4, COA3, CNTD1, BECN1, PSME3
11	82200000			89
1	173200000			90
21	43200000			91	PRDM15, C2CD2
11	66000000			92	TMEM151A, CD248, RIN1, PACS1, KLC2, BRMS1, B3GNT1, RP11-867G23.8, SLC29A2, NPAS4, RAB1B, CNIH2, YIF1A
13	99200000		2		STK24, SLC15A1
16	600000		3		SOLH, C16orf11, PIGQ, NHLRC4, RAB40C, WFIKKN1, C16orf13, FAM195A, WDR90, RHOT2, RHBDL1, STUB1, JMJD8, WDR24, FBXL16, METRN, FAM173A, CCDC78, HAGHL, NARFL
16	30000000		4		PPP4C, DOC2A, TBX6, YPEL3, C16orf92, GDPD3, FAM57B, ALDOA, MAPK3, CORO1A, INO80E, HIRIP3, TAOK2
1	15400000		5		KAZN, TMEM51, C1orf195, FHAD1
10	110000000		6
10	31000000		7		ZNF438
3	147000000		8		ZIC4, ZIC1
14	21400000		9		TPPP2, RP11-998D10.1, RNASE13, RNASE7, RNASE8, ARHGEF40, ZNF219, TMEM253, RNASE2, METTL17, SLC39A2, NDRG2
11	99000000		10		CNTN5
17	4800000		12		CHRNE, C17orf107, GP1BA, SLC25A11, RNF167, PFN1, ENO3, SPAG7, CAMTA2, INCA1, KIF1C, SLC52A1, ZFP3, MINK1
7	3000000		13		CARD11, AC091801.1
14	45000000		14
9	8200000		15		PTPRD
5	142600000		16		ARHGAP26, NR3C1
7	106600000		17		PRKAR2B
5	113400000		18
3	61600000		19		PTPRG
2	3600000		20		RNASEH1, RPS7, COLEC11, ALLC, DCDC2C
16	75200000		22		ZFP1, CTRB2, CTRB1, BCAR1, CFDP1
3	136600000		23		NCK1, IL20RB
14	69600000		25		DCAF5, EXD2, GALNT16
2	164800000		26
13	63200000		27
7	4200000		28		SDK1
5	111000000		29		NREP
21	44400000		30		PKNOX1, CBS, U2AF1, AP001631.10, CRYAA
7	107200000		31		COG5, DUS4L, BCAP29, SLC26A4, CBLL1
10	88400000		32		OPN4, LDB3, BMPR1A
11	81600000		33
10	68000000		34		CTNNA3
16	21600000		35		METTL9, IGSF6, OTOA
7	21800000		36		DNAH11, CDCA7L
4	75600000		37		BTC
2	84000000		38
8	59800000		39		TOX
2	84200000		40
11	28000000		41		KIF18A, METTL15
4	161400000		42
5	173200000		43		CPEB4
10	29800000		44		SVIL
22	30000000		45		NF2, CABP7, ZMAT5, UQCR10, ASCC2
11	6000000		46		OR52L1, OR56A4, OR56A1, OR56B4, AC111177.1, AC022762.1, OR52B2
11	124800000		47		HEPACAM, CCDC15, SLC37A2, TMEM218
3	167600000		48		GOLIM4
7	3200000		49		AC091801.1, SDK1
7	103600000		50		RELN, ORC5
12	44000000		51		PUS7L, IRAK4, TWF1
12	11400000		53		PRB4, PRB1, PRB2
9	117400000		54		C9orf91, TNFSF15
19	41000000		55		NUMBL, ADCK4, SPTBN4, SHKBP1, LTBP4
5	11400000		56		CTNND2
15	88400000		57		NTRK3
2	113800000		58		IL36B, IL36RN, IL1F10, IL1RN, PSD4, PAX8
2	45200000		59		SIX2
4	72600000		61		GC
7	32800000		62		AVL9, KBTBD2, FKBP9
17	5200000		67		RABEP1, NUP88, RPAIN, C1QBP, DHX33, DERL2, MIS12
4	32600000		68
5	112800000		69		YTHDC2, MCC
6	134600000		70		SGK1
4	99200000		71		RAP1GDS1, TSPAN5
14	104200000		72		ZFYVE21, PPP1R13B, LINC00637, C14orf2, TDRD9
14	83800000		73

## Sheet: TableS5_XPEHH
Table S5. Empirical ranks of the top 1% XP-EHH windows in three Siberian population groups.
The table lists only those top 1% ranking iHS windows which were not present in the top 5% of the Southeast Asia reference population (Vietnamese). Each row is a 200kb genomic window. Chr - chromosome, Position - starting position (Build 37 coordinates). ABST - Altai-Kizhi, Buryat, Shor and Teleut group; EEY - Even, Evenki and Yakut group, CEK - Chukchi, Eskimo and Koryak group. The values inside…
Chr	Position	ABST	EEY	CEK	Genes
1	27600000	1	39	38	WDTC1, TMEM222, SYTL1, MAP3K6, FCN3, CD164L2, GPR3, WASF2
6	82400000	2	40	99	FAM46A
11	7400000	3	37		SYT9, OLFML1, PPFIBP2
2	13600000	4	4	10
14	63600000	5			RHOJ
11	74200000	6	19	44	LIPT2, POLD3
5	110000000	7			TMEM232, SLC25A46
8	29600000	8
6	34600000	9			C6orf106, SNRPC, UHRF1BP1
21	36400000	10			RUNX1
4	29600000	11
5	109800000	12			TMEM232
4	133800000	13
4	176800000	14		96	GPM6A, WDR17
9	95800000	15			SUSD3, C9orf89, NINJ1, WNK2
5	110200000	16
5	109600000	17			TMEM232
11	7200000	18	55		SYT9
1	27800000	19	112		WASF2, AHDC1, FGR, IFI6
1	207000000	20		3	IL19, IL20, IL24, FAIM3, PIGR, FCAMR, C1orf116
9	96000000	21			WNK2, C9orf129
4	30600000	22	35		PCDH7
4	17800000	23			DCAF16, NCAPG, LCORL
17	53600000	24			TMEM100
7	37600000	25	6	107	GPR141, EPDR1
19	23000000	26			ZNF728
2	2800000	27	63
4	17600000	28			LAP3, MED28, FAM184B
2	171400000	29	94		MYO3B, AC007405.2, SP5
19	7600000	30	89		CTD-2207O23.10, PNPLA6, CAMSAP3, XAB2, PET100, CTD-3214H19.4, PCP2, STXBP2, RETN, C19orf59, CTD-3214H19.16, TRAPPC5, FCER2, CLEC4G
6	34400000	31			PACSIN1, SPDEF, C6orf106
5	157800000	32	29
2	206000000	33			PARD3B
10	4000000	34
6	150400000	35			PPP1R14C
3	46800000	36			PRSS50, PRSS45, PRSS42, MYL3, PTH1R, AC109583.1, CCDC12
10	118200000	37			PNLIPRP3, PNLIP, PNLIPRP1
4	155600000	38			LRAT, RBM46
4	102800000	39			BANK1
2	217600000	40			TNP1, AC007557.1
6	49600000	41		15	RHAG, CRISP2, CRISP3, PGK2
3	46600000	42			LRRC2, LUZPP1, TDGF1, ALS2CL, TMIE, PRSS50, PRSS46, PRSS45
13	47000000	43			KIAA0226L, LRCH1
9	16200000	44		68	C9orf92
10	118600000	45			ENO4, KIAA1598
15	48400000	46			MYEF2, CTXN2, SLC12A1, SLC24A5
5	108600000	47			PJA2
14	79000000	48			NRXN3
21	31200000	49			GRIK1
6	34800000	50			UHRF1BP1, TAF11, ANKS1A
1	224000000	51	93		TP53BP2
10	30400000	52	16		KIAA1462, MTPAP
19	36200000	53			ZBTB32, WBP7, IGFLR1, U2AF1L4, U2AF1L4, PSENEN, AC002398.9, LIN37, HSPB6, C19orf55, ARHGAP33, PRODH2, NPHS1, KIRREL2, APLP1, NFKBID, HCST, TYROBP
8	4000000	54	10		CSMD1
4	82000000	55			PRKG2
4	102600000	56			BANK1
4	29800000	57
11	71000000	58			DHCR7, NADSYN1
21	16800000	59
3	15400000	60			METTL6, EAF1, COLQ
9	16000000	61		29	CCDC171
4	8400000	62	1		ACOX3, TRMT44, GPR78, CPZ
2	219600000	63			TTLL4, CYP27A1, PRKAG3, WNT6, WNT10A
11	26200000	64	3	76	ANO3
15	25600000	65			UBE3A
2	134800000	66			MGAT5
6	49400000	67		12	MUT, CENPQ, GLYATL3, C6orf141, RHAG
21	31400000	68			CLDN17, CLDN8
9	79200000	69	101		PRUNE2
2	204600000	70			CD28, CTLA4
1	85000000	71			CTBS, C1orf180, SSX2IP
16	87600000	72	84		JPH3, AC010536.1, KLHDC4, FLJ00104
8	127600000	73
15	43400000	74			EPB42, TMEM62, CCNDBP1, TGM5, TGM7
10	71800000	75	95		H2AFY2, AIFM2, TYSND1, SAR1A, PPA1
7	106800000	76	15		PRKAR2B, HBP1, COG5
20	3200000	77			ITPA, SLC4A11, C20orf194
21	36600000	78			RUNX1
1	85200000	79			LPAR3, MCOLN2
4	30800000	80	64		PCDH7
1	65000000	81			CACHD1
12	13200000	82			KIAA1467, GSG1, EMP1
5	72600000	83			FOXD1, BTF3
14	80000000	84			NRXN3
5	149600000	85			TCOF1, CD74, SLC6A7, CAMK2A, ARSI
7	37800000	86			GPR141, EPDR1, NME8, SFRP4
4	85800000	87	121		WDFY3
10	118000000	88			GFRA1, CCDC172, PNLIPRP3
4	94400000	89			GRID2
18	29200000	90		51	B4GALT6, SLC25A52
9	137200000	91			RXRA
7	52200000	92		27
3	3600000	93			SUMF1
13	28600000	94			FLT3, PAN3
17	17200000	95			NT5M, MED9, RASD1
11	44200000	96			EXT2, ALX4
6	144800000	97			UTRN
8	54600000	98			ATP6V1H, RGS20
8	37600000	99	47		ERLIN2, PROSC, GPR124, BRF2, RAB11FIP1, GOT1L1
1	53800000	100			DMRTB1, GLIS1
12	128600000	101			TMEM132C
5	108800000	102
2	192800000	103	77	78	TMEFF2
1	23400000	104	71	111	KDM1A, LUZP1, HTR1D
14	91600000	105			C14orf159, GPR68, CTD-2547L24.3, CCDC88C
16	56600000	106			MT4, MT3, MT2A, MT1E, AC026461.1, MT1M, MT1A, MT1B, MT1F, MT1G, MT1H, MT1X, NUP93
4	39400000	107			UGDH, SMIM14, KLB, RPL9, LIAS
15	43600000	108			LCMT2, ADAL, ZSCAN29, TUBGCP4, TP53BP1
17	53800000	109			TMEM100, PCTP
5	159000000	110
18	29000000	111			DSG3, DSG2, TTR
3	87800000	112
15	94200000	113	100
11	72000000	114			CLPB
13	104000000	115
4	34800000	116
11	67600000			1	UNC93B1, NDUFS8
11	68000000			2	C11orf24, LRP5
12	118200000			4	KSR2
11	68600000			5	CPT1A, MRPL21, IGHMBP2, MRGPRD, MRGPRF
11	67800000			6	NDUFS8, TCIRG1, CHKA, SUV420H1
4	37400000			7	KIAA1239, C4orf19, RELL1
3	39800000			8	MYRIP
11	68200000			9	LRP5, PPP6R3
10	53600000			11	PRKG1
12	125200000			13	SCARB1, UBC
11	68400000			14	GAL, MTL5, CPT1A
6	108600000		67	16	LACE1
8	130400000			17
12	117000000			18	MAP1LC3B2, C12orf49, RNFT2
6	49800000			19	CRISP1, DEFB133, DEFB114, DEFB113, DEFB110
6	49000000			20
7	19400000			21
8	59200000			22	UBXN2B
5	139200000			23	PSD2, NRG2
1	165800000			24	UCK2
6	49200000			25	MUT
7	147400000			26	CNTNAP2
5	91400000			28
3	40000000			30	MYRIP
13	94800000			31	GPC6
7	20400000			32	ITGB8
6	93000000			33
6	92800000			34
21	45600000			35	ICOSLG, DNMT3L, AIRE, PFKL, C21orf2, TRPM2
1	20800000			36	CAMK2N1, MUL1, FAM43B, CDA, PINK1, DDOST, KIF17
1	171800000			37	DNM3
11	66000000			39	TMEM151A, CD248, RIN1, PACS1, KLC2, BRMS1, B3GNT1, RP11-867G23.8, SLC29A2, NPAS4, RAB1B, CNIH2, YIF1A
11	66200000			40	MRPL11, PELI3, DPP3, BBS1, BBS1, ZDHHC24, CTSF, CCDC87, CCS, RBM14, RBM14-RBM4
6	48000000			41	PTCHD4
1	113000000			42	CTTNBP2NL, WNT2B, ST7L, CAPZA1
19	58000000			43	ZNF419, AC003005.4, ZNF773, ZNF549, ZNF550, ZNF416, ZIK1, ZNF530, ZNF134, ZNF211, ZSCAN4, ZNF551, AC003006.7
2	113800000		48	45	IL36B, IL36RN, IL1F10, IL1RN, PSD4, PAX8
7	46400000			46
2	160600000			47	MARCH7, CD302, LY75, LY75-CD302, PLA2R1
16	58800000			48
12	108000000		66	49	BTBD11, PWP1, PRDM4, ASCL4
17	40400000			50	STAT5B, STAT5A, STAT3, PTRF
7	19200000			52
12	130000000			53	TMEM132D
11	68800000			54	TPCN2
5	177400000		9	55	PROP1, FAM153C, N4BP3, RMND5B, NHP2
6	82800000			56	IBTK
18	29400000			57	TRAPPC8, RNF125
17	7400000			58	TP53, TNFSF12-TNFSF13, TNFSF13, WRAP53, SENP3, EIF4A1, CD68, MPDU1, SOX15, FXR2, AC007421.1, SHBG, SAT2, ATP1B2, POLR2A, TNFSF12
2	81000000			59
6	23600000			60
2	98600000			61	TMEM131, VWA3B
1	174200000			62	RABGAP1L
12	67600000			63	CAND1
11	67400000			64	TBX10, ACY3, ALDH3B2
12	115000000			65	TBX3
11	66400000			66	RBM14, RBM14-RBM4, RBM4, RBM4B, SPTBN2, C11orf80
8	130200000			67
5	138800000			69	ECSCR, AC138517.1, TMEM173, UBE2D2
15	45800000			70	SLC30A4, BLOC1S6, SQRDL, SQRDL
8	129200000			71
1	202600000			72	SYT2, KDM5B, RP11-480I12.4
17	77400000		98	73	RBFOX3
5	82800000			74	VCAN, HAPLN1
12	67400000			75
1	174000000			77	RABGAP1L
5	142400000			79	ARHGAP26
4	93000000			80
13	95000000			81	GPC6, DCT
2	160800000			82	PLA2R1, ITGB6
13	74000000			83
17	40600000			84	ATP6V0A1, NAGLU, HSD17B1, COASY, MLX, PSMC3IP, FAM134C, TUBG1
12	20200000			85
6	37000000			86	COX6A1P2, PIM1, TMEM217
15	100600000			87	ADAMTS17
15	45600000			88	GATM, SPATA5L1, C15orf48, SLC30A4
6	141200000			89
5	36000000		41	90	UGT3A1, UGT3A2, LMBRD2, SKP2, NADKD1
12	94800000			91	CCDC41, TMCC3
4	92800000			92
7	46200000			93
6	108800000			94	LACE1, FOXO3
8	128200000			95
10	129200000			97	DOCK1, NPS
14	58800000			98	ARID4A, TOMM20L, TIMM9, KIAA0586
6	141600000			100
5	144400000			101
6	83000000			102	TPBG
1	166000000			103	FAM78B, AL626787.1
8	130600000			104	GSDMC
1	4000000			105
1	173800000			106	DARS2, ZBTB37, SERPINC1, RC3H1
15	81800000			108
16	89400000			109	ANKRD11, SPG7
12	125400000			110	UBC, DHX37, BRI3BP, AACS
12	13000000			112	GPRC5A, GPRC5D, HEBP1, KIAA1467
6	135000000			113
2	2600000			114
9	85000000			115
1	22000000			116	USP48, LDLRAD2, HSPG2
16	59000000			117
8	14000000			118	SGCZ
19	18800000			119	CRTC1, COMP, UPF1, CERS1, GDF1
11	66600000			120	C11orf80, RCE1, PC, LRFN4, C11orf86, SYT12
7	77600000		2		MAGI2
4	91000000		5		CCSER1
4	8200000		7		SH3TC1, HTRA3, ACOX3
7	100600000		8		MUC3A, MUC12, MUC17, TRIM56, SERPINE1, AP1S1
4	75600000		11		BTC
15	71800000		12		THSD4
1	65200000		13		RAVER2, JAK1
16	75000000		14		WDR59, ZNRF1, LDHD, ZFP1
10	29800000		17		SVIL
7	106600000		18		PRKAR2B
14	21400000		20		TPPP2, RP11-998D10.1, RNASE13, RNASE7, RNASE8, ARHGEF40, ZNF219, TMEM253, RNASE2, METTL17, SLC39A2, NDRG2
11	99000000		21		CNTN5
7	100800000		22		AP1S1, VGF, NAT16, MOGAT3, PLOD3, ZNHIT1, CLDN15, FIS1, RABL5
3	147000000		23		ZIC4, ZIC1
1	65400000		24		JAK1
14	21200000		25		EDDM3A, EDDM3B, RNASE6, RNASE1, RNASE3
11	60200000		26		MS4A5, MS4A1, MS4A12, MS4A13
7	107000000		27		COG5, GPR22
21	17600000		28
16	30000000		30		PPP4C, DOC2A, TBX6, YPEL3, C16orf92, GDPD3, FAM57B, ALDOA, MAPK3, CORO1A, INO80E, HIRIP3, TAOK2
10	82200000		31		TSPAN14, SH2D4B
4	91200000		32		CCSER1
8	123400000		33
14	43600000		34
1	59600000		36		FGGY
11	107800000		38		RAB39A, CUL5, ACAT1
4	90800000		42		MMRN1
4	46600000		43		COX7B2
5	157600000		44
4	84000000		45		PLAC8, COQ2
15	71600000		46		THSD4
16	75200000		49		ZFP1, CTRB2, CTRB1, BCAR1, CFDP1
12	7400000		50		ACSM4, CD163L1
6	133600000		51		EYA4
11	39800000		52
2	126800000		53
11	107600000		54		AP001024.2, AP001024.1, SLC35F2, RAB39A
8	123000000		56
21	40000000		57		ERG, ETS2
10	91400000		58		PANK1, KIF20B
19	35400000		59		SCN1B, HPN, AC020907.1, ZNF30, ZNF792, GRAMD1A
15	98000000		60
7	98800000		61		KPNA7, ARPC1A, ARPC1B, PDAP1
20	43200000		62		PKIG, Z97053.1, ADA, WISP2, KCNK15, RIMS4
10	87200000		65		GRID1
16	20800000		68		ACSM3, ERI2, AC004381.6, DCUN1D3, LYRM1, DNAH3
4	21000000		69		KCNIP4
5	35800000		70		SPEF2, IL7R, CAPSL, UGT3A1
15	71400000		72		THSD4, CT62
1	162800000		73		C1orf110
11	108000000		74		ACAT1, NPAT, ATM, AP001925.1, C11orf65
7	107200000		75		COG5, DUS4L, BCAP29, SLC26A4, CBLL1
7	37400000		76		ELMO1
7	36200000		78		EEPD1, KIAA0895
8	125200000		79		TMEM65
7	116600000		80		ST7, ST7-OT4, AC106873.4
4	26400000		81		RBPJ, CCKAR, TBC1D19
18	10200000		82
11	26000000		83
9	117400000		85		C9orf91, TNFSF15
13	75400000		86
14	45000000		87
1	23200000		88		EPHB2, LACTBL1, RP4-805N21.1, KDM1A
1	62200000		90		INADL
16	87800000		91		SLC7A5, CA5A, BANP
3	137200000		92
13	45800000		96		GTF2F2, TPT1, SLC25A30
12	7600000		97		CD163L1, CD163
17	4400000		99		SPNS2, MYBBP1A, GGT6, SMTNL2, ALOX15, PELP1
4	65800000		102
10	95200000		103		MYOF, CEP55, FFAR4, RBP4, PDE6C
16	21000000		104		DNAH3, TMEM159
11	112800000		105		NCAM1
13	114200000		106		TMCO3, TFDP1, ATP4B, GRK1
11	60400000		107		MS4A8B, MS4A18, MS4A15, MS4A10
6	134600000		108		SGK1
5	169200000		109		DOCK2, FAM196B
7	98400000		110		TRRAP, TMEM130
8	98000000		111		CPQ
11	27200000		113		CCDC34, LGR4
4	137600000		114
11	39600000		115
16	70400000		116		ST3GAL2, FUK, COG4, SF3B3, DDX19A, DDX19B
18	23400000		117		SS18
9	1200000		118
21	20400000		119
19	29000000		120
7	140800000		122		TMEM178B
17	65200000		123		HELZ, PSMD12, PITPNC1
10	31000000		124		ZNF438
22	30000000		125		NF2, CABP7, ZMAT5, UQCR10, ASCC2
6	113200000		126

## Sheet: TableS6_PBS
Table S6. Empirical ranks of the top 1% PBS windows in Siberian populations.
The table contains the significant PBS windows for the Siberian populations. Each row is a 100kb genomic window present on the chromosome specified in the Chr - chromosome, Position - starting position. The values inside the population columns refer to rank of the window. The “Genes” column lists the protein-coding genes that map in the respective window.
Chr	Position	Altai	Shor	Buryat	Tuvinian	Evenki	Yakut	Even	Koryak	Chukchi	Eskimo	Genes
10	80800000	1		176		24	118	174				ZMIZ1
8	4500000	2										CSMD1
22	44300000	3		114		8	32	7				PNPLA3, SAMM50, PARVB
2	43400000	4		6			47					ZFP36L2, THADA
5	79400000	5										SERINC5
3	191200000	6	79	183
11	26300000	7		197		15	46	178	157			ANO3
20	23700000	8										CST1
11	99100000	9		9	7	9	216					CNTN5
15	34900000	10	29			13	6		35
10	43400000	11					161
5	102800000	12										NUDT12
7	8000000	13										AC006465.3, GLCCI1
17	5100000	14				70						RABEP1, SCIMP
3	52900000	15										TMEM110-MUSTN1, TMEM110, SFMBT1
12	2900000	16				226	209					NRIP2, FKBP4, ITFG2, C12orf32, AC005841.1, FOXM1, TULP3
11	34600000	17							32	238	132	EHF
1	202100000	18				66						PTPN7, LGR6, ARL8A
7	8100000	19										GLCCI1, ICA1
8	13400000	20										C8orf48
8	119800000	21
15	26600000	22		92		26	251
15	91800000	23						169				SV2B
6	14800000	24
4	129000000	25										LARP1B
18	32000000	26										DTNA
4	128700000	27										HSPA4L
2	171500000	28		110								MYO3B, AC007405.2, SP5
12	116100000	29
10	30400000	30			191		3					KIAA1462
16	1800000	31										MAPK8IP3, C16orf73, EME2, NME3, MRPS34, NUBP2, SPSB3, HAGH, RP11-31I10.4, FAHD1, IGFALS
11	99200000	32			252	60						CNTN5
16	1900000	33										RPL3L, MSRB1, C16orf73, HS3ST6
6	14900000	34
15	81800000	35		69	117			135	16
16	73500000	36
4	128800000	37										MFSD8, C4orf29, PLK4
9	11700000	38		254			199	42	256
3	20800000	39			113
7	18100000	40										HDAC9
1	18800000	41		28			16				252	KLHDC7A
4	5800000	42		59	45							EVC, CRMP1
13	100500000	43										CLYBL
10	30800000	44					63		167			LYZL2
1	55900000	45			212		217				103
3	19200000	46			201							KCNH8
7	157700000	47										PTPRN2
3	52800000	48										MUSTN1, ITIH1, ITIH3, NEK4, TMEM110-MUSTN1, TMEM110, ITIH4
10	30700000	49										MAP3K8
4	128900000	50										LARP1B, C4orf29
4	128600000	51										SLC25A31, INTU
19	52100000	52										SIGLEC5, SIGLEC14
12	130600000	53										FZD10
15	84200000	54										SH3GL3
1	23000000	55					9	12	234			EPHB2
2	98700000	56										VWA3B
12	115500000	57
2	46500000	58		122		46	191					EPAS1
1	218500000	59					62					RRP15, TGFB2
2	80000000	60		3	126	152	14		15			CTNNA2
4	189300000	61
3	118500000	62
4	129100000	63										LARP1B, PGRMC2
5	88000000	64			106	100			159			MEF2C
9	104100000	65										ZNF189, ALDOB, BAAT, MRPL50
2	225800000	66					64		181			DOCK10
13	26500000	67		154	38	2	105					ATP8A2
12	45300000	68				153						NELL2
18	7300000	69									240
13	47400000	70					250					HTR2A
10	10700000	71	202								180
2	16100000	72		23	186	182	114		102
2	166900000	73										SCN1A
11	109900000	74										ZC3H12C
5	6300000	75							253			MED10
6	138200000	76		29		139	227					TNFAIP3
11	95000000	77			159
8	8900000	78		217								ERI1, PPP1R3B
2	192900000	79		56		69	104					TMEFF2
11	13600000	80		17								FAR1
2	191900000	81										STAT4
12	86800000	82										MGAT4C
3	35900000	83		205					51	20
16	54700000	84
14	75100000	85										FCF1, KIAA0317, AC007956.1
21	23000000	86
4	6100000	87										JAKMIP1
19	19700000	88										ZNF101, LPAR2, GMIP, PBX4, ATP13A1
8	4300000	89										CSMD1
6	168900000	90										SMOC2
20	2500000	91		256								ZNF343, TMC2
11	11000000	92
10	13700000	93									85	FRMD4A
9	800000	94										DMRT1
2	215000000	95				145						SPAG16
3	128100000	96										DNAJB8, GATA2, EEFSEC
1	202200000	97			57							LGR6
20	12900000	98			72		154	226				SPTLC3
3	85600000	99										CADM2
11	57800000	100								257		OR9I1, OR9Q1
1	72500000	101										NEGR1
5	35200000	102		16		44	85					PRLR
22	33800000	103										LARGE
10	31100000	104										ZNF438
6	162600000	105										PARK2
19	58600000	106										ZSCAN18, ZNF274, ZNF329
2	171400000	107	115									MYO3B
2	47400000	108										CALM2
15	82300000	109										MEX3B, RP11-597K23.2
2	75500000	110
10	97200000	111										SORBS1
15	81900000	112		186	23		76		224	220
9	78400000	113
21	31600000	114										KRTAP24-1, KRTAP25-1, KRTAP26-1
8	37600000	115				12		57				ERLIN2, PROSC, GPR124
15	72200000	116						69				MYO9A
16	49100000	117										RP11-22D3.1
21	28700000	118	216
8	8100000	119										AC068020.1, PRAGMIN
9	112000000	120										EPB41L4B
7	106600000	121										PRKAR2B
3	86200000	122		133	148			41
2	71700000	123										DYSF
15	53400000	124
17	10000000	125			6	196						GAS7
6	62400000	126										KHDRBS2
10	27100000	127					31	118				ABI1
3	52000000	128										ACY1, PCBP4, ABHD14B, C3orf74, RP11-155D18.11, RPL29, DUSP7, ABHD14A
10	132900000	129										TCERG1L
2	172100000	130								140		METTL8
6	161900000	131										PARK2
9	11600000	132				154	211	86	12	258
19	57900000	133										ZNF749, ZNF17, VN1R1, ZNF772, ZNF419, ZNF548
20	44000000	134										WFDC2, SYS1-DBNDD2, DBNDD2, SYS1, PIGT, TP53TG5
5	178100000	135										ZNF354A
5	6200000	136
14	72900000	137										RGS6
8	123300000	138				21			177	235
2	1900000	139										MYT1L
3	151800000	140			104
16	51900000	141	76
2	173900000	142										RAPGEF4, AC013461.1
21	31700000	143										KRTAP27-1, KRTAP13-2, KRTAP13-1, KRTAP13-3, KRTAP23-1
4	79000000	144			77							FRAS1
10	23400000	145										PTF1A, C10orf115, MSRB2
5	123700000	146	128								18
10	67900000	147										CTNNA3
12	28600000	148										CCDC91
7	135200000	149										NUP205
5	142800000	150										NR3C1
14	53400000	151										FERMT2
1	102200000	152										OLFM3
11	36400000	153										PRR5L
1	63400000	154
8	25100000	155				106						DOCK5
5	84100000	156
7	32000000	157										PDE1C
11	99000000	158			44	122						CNTN5
2	105700000	159			245	129						MRPS9
14	86400000	160
3	86300000	161			149			87
2	3900000	162
10	1900000	163
9	124400000	164									110	DAB2IP
4	121400000	165		216
10	110400000	166
6	93600000	167
3	3200000	168	238						77	116	172	CRBN
4	100200000	169					176		19	53	13	ADH1A, ADH1B
10	97000000	170										PDLIM1, SORBS1
4	11100000	171
3	102800000	172
8	105400000	173										DPYS
5	110400000	174					185					TSLP, WDR36
14	34100000	175										NPAS3
11	115700000	176			243
8	27800000	177										C8orf80, SCARA5
9	98900000	178										HSD17B3
2	211600000	179
1	72400000	180										NEGR1
18	22700000	181										ZNF521
8	89300000	182										MMP16
8	18600000	183										PSD3
21	23200000	184							203
6	14700000	185
10	42800000	186
6	5900000	187										NRN1
13	45100000	188										TSC22D1
1	231900000	189										DISC1
15	67400000	190										RP11-342M21.2, SMAD3, AAGAB
2	50800000	191										NRXN1
5	79000000	192										CMYA5
15	89500000	193			46	118	2	155			127
16	49700000	194				189						ZNF423
2	129900000	195						167
19	29500000	196
1	119500000	197				155						WARS2, TBX15
1	119400000	198				156					194	TBX15
11	36100000	199										LDLRAD3
20	3500000	200										ATRN
2	237800000	201
2	208200000	202
19	8100000	203										CCL25, FBN3
4	169700000	204										CBR4, PALLD
4	147600000	205										TTC29
1	165300000	206										LMX1A, RXRG
2	47500000	207										EPCAM
13	23000000	208							36	190
6	166800000	209										RPS6KA2
4	31100000	210										PCDH7
2	65900000	211								70
5	167400000	212										ODZ2
10	31000000	213
4	48100000	214										TEC, TXK
19	55600000	215	66							102		TNNT1, PPP1R12C, DNAAF3, PTPRH, SYT5, TNNI3
1	220300000	216										IARS2, RAB3GAP2
7	8700000	217				43						NXPH1
10	119700000	218										RAB11FIP2
6	165700000	219				16	147	13				PDE10A, C6orf118
7	82100000	220				53	57
22	41800000	221		34	91							PHF5A, ACO2, TOB2
4	72600000	222			8	58	144	24				GC
6	110200000	223				208	218					GPR6
8	32600000	224										NRG1
11	57700000	225										OR9Q1, OR6Q1
19	24000000	226										RPSAP58, ZNF726
21	23100000	227
2	216400000	228		113	170	1	157	50	76	225
17	13400000	229										HS3ST3A1
1	214200000	230										PROX1
10	18600000	231										CACNB2
1	22300000	232		63			87					CDC42, CELA3B, CELA3A
8	76100000	233
17	73800000	234										TRIM65, TRIM47, UNK, MRPL38, AC087289.1, UNC13D, WBP2
2	202800000	235										FZD7
8	58900000	236										FAM110B
7	14200000	237										DGKB
8	10500000	238					79	25				CTD-2135J3.4, RP1L1, C8orf74, SOX7
8	91300000	239
9	37000000	240	96									PAX5
5	58600000	241										PDE4D
11	2800000	242										KCNQ1
8	34700000	243					152
11	71100000	244										NADSYN1, DHCR7
2	241100000	245			169
12	6900000	246										SPSB2, LRRC23, GPR162, LEPREL2, CD4, U47924.25, USP5, TPI1, GNB3, CDCA3
8	16100000	247										MSR1
16	76400000	248										CNTNAP4
8	111100000	249
13	107300000	250
8	4400000	251										CSMD1
3	117100000	252	58		118							LSAMP
8	119300000	253										SAMD12, AC023590.1
2	65800000	254
12	24200000	255
2	78800000	256
15	83500000	257			33		38					HOMER2, WHAMM
6	125500000	258									244	HDDC2, TPD52L1
11	12900000			1		116						TEAD1
2	230500000			2								DNER
2	137000000			4		34	29		206
16	48300000			5	11	11	41		248			LONP2, SIAH1
2	67300000			7	193
5	41200000			8	103	10	210					C6
22	29400000			10		31						KREMEN1, C22orf31, ZNRF3
15	62300000			11	248		108	107				C2CD4A, VPS13C
5	106600000			12		166		4
4	146900000			13	2	203	110		149
12	12000000			14								ETV6
1	112500000			15		64						KCND3
16	81700000			18								CMIP, PLCG2
22	19100000			19		77			161	214		SLC25A1, DGCR2, TSSK2, GSC2, CLTCL1, DGCR14
10	14700000			20								FAM107B
22	40800000			21		48	86					MKL1, SGSM3
15	92900000			22			15	251				ST8SIA2
11	12500000		12	24				128	113			PARVA
11	59700000			25		56		120		118		AP000790.1
8	21200000			26			174
22	42200000			27					8	81		CCDC134, SREBF2
13	24300000			30						95		MIPEP
22	45900000			31	76			65	2	18	30	FBLN1
20	10400000			32								C20orf94, MKKS
11	12300000		6	33							227	MICALCL, PARVA
21	39200000			35								TMPRSS3, KCNJ6
2	67400000			36	131
6	148700000			37								SASH1
21	34700000			38	223			15				IFNGR2, IFNAR1
10	8100000			39				73				GATA3
11	87100000			40
10	91600000			41
7	139600000			42								TBXAS1
14	56800000			43	20	6	4	6
16	83800000			44	138							CDH13, HSBP1
1	187300000			45
12	1900000			46		194	195					LRTM2, CACNA2D4
22	30100000			47	205	190						ZMAT5, ASCC2, CABP7, UQCR10
1	20600000			48								VWA5B1
12	126100000			49								TMEM132B
9	117500000		171	50		18	5	1	13	24	39	TNFSF15
16	9100000			51	19	47	13		60	85	210	C16orf72
22	41600000			52							256	ZC3H7B, L3MBTL2, CHADL, RANGAP1
19	39800000			53								PAF1, LRFN1, SAMD4B, MED29, ZFP36, GMFG
22	19700000			54								GNB1L, SEPT5, GP1BB, TBX1
2	23700000			55					69			KLHL29, AC011239.1
10	17100000		30	57								TRDMT1, CUBN
22	25100000			58								PIWIL3
22	44400000			60								PARVB, SAMM50
10	112300000			61								SMC3
21	19500000			62		127						CHODL
18	13900000			64	146							MC2R
5	163400000			65
10	62100000			66	62	111	213		11			ANK3
9	82500000			67
15	45300000			68								DUOX2, SORD
7	36300000			70								EEPD1, KIAA0895
1	20700000			71	79
5	167100000			72								ODZ2
10	14400000			73								FRMD4A
13	26200000			74								ATP8A2
2	127100000			75
10	15500000			76								ITGA8
17	6400000			77								PITPNM3, KIAA0753
6	120500000			78
5	169700000			79								KCNIP1, LCP2
17	51200000			80
8	10900000			81								XKR6, AF131215.6, AF131215.5, AF131215.4, AF131215.2, AF131215.3
10	80500000			82					254
4	143400000			83	132	230		184	63	180		INPP4B
22	34300000			84								LARGE
11	30100000			85
17	6900000			86				134	25	178	131	CLEC10A, BCL6B, C17orf49, MIR497HG, ALOX12, RNASEK, C17orf49, SLC16A13, SLC16A11
12	16400000			87								SLC15A5
5	178800000			88
7	93300000			89		177	256			148	1	GNGT1
9	117600000		196	90		14	71		64	221		TNFSF8
1	188600000			91
6	49700000			93					10	5		CRISP3, PGK2
20	700000			94	179					123		SLC52A3
22	19300000			95								HIRA, C22orf39
14	28300000			96				257
5	163300000			97
2	102200000			98
9	119500000			99								ASTN2
15	61700000			100
7	14300000			101								DGKB
11	134400000			102		173
6	32900000			103								XXbac-BPG181M17.5, HLA-DMA, BRD2, HLA-DOA, HLA-DMB
20	42500000			104		76			191			TOX2
5	132500000			105								FSTL4
16	17000000			106
13	23400000			107	43					117
6	29600000			108								ZFP57, GABBR1, HLA-F, MOG
6	800000			109
17	6300000			111								AIPL1, PITPNM3, FAM64A
5	165200000			112			226
16	21600000			115	4	86	98					OTOA, METTL9, IGSF6
14	33100000			116								AKAP6
10	25300000			117			165					THNSL1, ENKUR
7	14400000			118					196	250		DGKB
2	20700000			119								HS1BP3
11	91100000			120		191
10	91300000			121								SLC16A12, PANK1
13	88200000			123					235
2	86400000			124								IMMT, REEP1, MRPL35
16	89000000			125		174						RP11-830F9.6, CBFA2T3
16	79100000			126								WWOX
7	33800000			127
18	74700000			128			222	14	87		53	MBP
21	16400000			129								NRIP1, AF127577.1
8	32400000			130		132						NRG1
10	55900000			131								PCDH15
11	134500000			132		117
11	78900000			134								ODZ4
4	143300000			135	101					249		INPP4B
16	60400000			136
10	62200000			137	60	83	155		14			ANK3
1	24900000			138								C1orf130, SRRM1
13	110800000			139								COL4A1
14	57400000			140				232		119
11	92600000			141				136				FAT3
10	26600000			142				151
1	62400000			143								INADL
11	29900000			144
1	62300000			145	68							INADL
9	23400000			146
4	187000000			147								TLR3, FAM149A
16	77400000			148	34	19	21					ADAMTS18
12	24500000			149
14	69700000			150								EXD2, GALNTL1
1	183600000			151								APOBEC4, ARPC5, RGL1
15	82400000			152			28					EFTUD1
4	146600000			153								C4orf51, ZNF827
8	16900000			155								EFHA2
9	90100000			156								DAPK1
5	125600000			157								GRAMD3
16	61000000			158
4	2700000			159								FAM193A, TNIP2, SH3BP2
5	164500000			160
6	83000000		55	161								TPBG
10	17400000			162								ST8SIA6
15	94900000			163								MCTP2
2	234800000			164								TRPM8
1	187200000			165
9	118000000			166			18					DEC1
9	37700000			167								RG9MTD3, RP11-613M10.9, FRMPD1, EXOSC3
9	26800000			168								C9orf82
20	46400000			169								SULF2
5	149300000			170						77		HMGXB3, SLC26A2, TIGD6, PDE6A
5	171500000			171					186			STK10
20	43300000			172								WISP2, RIMS4, KCNK15
5	180500000			173								OR2V1, OR2V2
4	48300000			174		136						SLAIN2
9	100400000			175								NCBP1, XPA
14	69100000			177								RAD51B
12	400000			178		78		99		149		KDM5A, CCDC77
8	6400000			179								MCPH1, ANGPT2
4	155700000			180								RBM46
10	55800000			181								PCDH15
4	77600000			182								SHROOM3
19	54700000			184								LILRA3, RPS9, LILRB3, LILRB5, LILRB2, LILRA6
20	38000000			185							113
3	150500000			187								FAM188B2
7	31400000			188
1	63700000			189								FOXD3
5	38700000			190			68
9	17400000			191		82				176	70	CNTLN
2	204000000			192								NBEAL1
6	74100000			193								OOEP, MTO1, MB21D1, DDX43
2	221900000			194				148
5	167000000			195								ODZ2
11	6000000			196								OR56A1, OR52L1, OR56A4
15	63600000			198								APH1B, CA12
19	48300000			199								SULT2A1, TPRX1, CRX
16	83100000			200		223						CDH13
3	86400000			201				123
1	44500000			202		113	238					KLF17
2	112800000			203								TMEM87B, FBLN7
11	102300000			204								TMEM123, RP11-315O6.2, MMP7
9	85700000			206		143
8	10700000			207								XKR6
6	36300000			208								ETV7, PXT1, C6orf222
16	6200000			209								RBFOX1
8	145500000			210								FBXL6, SCRT1, GS1-393G12.10, SLC52A2, HSF1, DGAT1, BOP1, ADCK5
13	79800000			211								RBM26
13	80100000			212								NDFIP2
3	19500000			213								KCNH8
2	174300000			214
9	93000000			215
7	50900000			218
16	86600000			219								FOXL1, FOXC2
7	37300000			220								ELMO1
6	130500000			221								SAMD3
4	21800000			222								KCNIP4
13	79900000			223								RBM26
1	30200000			224
4	59300000			225
2	228500000		135	226								SLC19A3
3	3300000			227
2	203600000			228								FAM117B, ICA1L
2	121900000			229								TFCP2L1
19	14800000			230								ZNF333, EMR2
4	185000000			231								ENPP6
21	40300000			232								TMPRSS3
2	235900000		212	233	75	140						SH3BP4
18	2000000			234		219
20	4000000			235								RP11-352D3.2
6	158400000			236								SYNJ2
10	128300000			237								C10orf90
22	40700000			238		165	23			46	31	TNRC6B, SGSM3, ADSL
8	1600000			239			168					DLGAP2
14	78100000			240								SNW1, SLIRP, ALKBH1
9	79200000			241		91		103				PRUNE2
1	187000000			242
2	108900000			243								SULT1C4, SULT1C2
9	84200000			244								TLE1
2	42300000			245								EML4
21	39500000			246								TMPRSS3, DSCR8, KCNJ15
4	86600000			247	235							ARHGAP24
13	26400000			248								AL138815.1, ATP8A2
6	130700000			249								TMEM200A
1	84000000			250
21	38600000			251								DSCR3, TMPRSS3
20	2900000			252								PTPRA
20	2800000			253								VPS16, PTPRA, FAM113A, TMEM239
9	130200000			255								RPL12, LRSAM1, ZNF79, FAM129B
1	229700000			257		144						URB2, TAF5L
4	7100000			258		163						SORCS2
19	56600000				233			91		1	19	ZNF444, ZNF787, AC024580.1, GALP
6	29300000								211	2	8	OR11A1, OR12D3, OR5V1, OR12D2
3	153700000								50	3
12	116900000									4	36	MAP1LC3B2
1	228600000									6		HIST3H2BB, HIST3H2A, HIST3H3, TRIM17, RP5-915N17.9, RNF187
2	7600000									7	50
6	16300000				52		61			8		ATXN1
13	34200000									9
3	128200000							242	251	10		GATA2, C3orf27
20	24500000									11	83	SYNDIG1
1	198500000				3	79	19	45	130	12	95	ATP6V1G3
6	49500000		127					147	1	13		C6orf141, RHAG
13	103100000									14
2	98800000									15		VWA3B
6	159400000					146		102	4	16	248	RSPH3, TAGAP
3	153800000								59	17		ARHGEF26
6	162000000								78	19		PARK2
11	1100000									21	141	MUC2, MUC5AC
17	10800000									22
1	228300000									23		IBA57, C1orf145, OBSCN, GUK1, GJC2, C1orf148
12	113100000									25	106	RPH3A
7	71500000									26	111	CALN1
4	103100000									27		SLC39A8
5	87900000						88		54	28	16
12	110300000								132	29	162	TCHP, GLTP, GIT2
18	31800000									30		NOL4
6	7600000				21			204	6	31		SNRNP48
12	26000000								220	32
9	18600000		97							33		ADAMTSL1
2	181500000					120			241	34
1	4700000									35		AJAP1
9	14000000									36		NFIB
13	96800000									37		HS6ST3
13	96300000									38		DNAJC3
15	60800000									39		RORA
4	157100000									40
16	89500000		99					244	24	41	7	ANKRD11, SPG7
17	13600000								48	42
4	100100000				94	5	44	23	86	43		ADH1A, ADH6
18	20200000							245		44
3	1500000								163	45
6	30700000									47		FLOT1, IER3
1	204700000							88		48		NFASC
5	144500000		50						82	49
7	9200000						125			50
16	77500000									51
13	48500000									52		SUCLA2
20	57200000									54		STX16, STX16-NPEPL1, NPEPL1
13	81700000									55	197
12	117000000									56	58	MAP1LC3B2
22	26300000								28	57		MYO18B
22	37300000									58		CSF2RB, TEX33
1	169700000				155					59		C1orf112, METTL18, SELE
2	133700000				86					60	34	NCKAP5
11	67400000									61	9	ACY3, ALDH3B2, TBX10
19	55700000									62		PPP6R1, PTPRH, BRSK1, TMEM86B, HSPBP1
3	153000000									63
6	167200000									64	249	RPS6KA2, RP11-514O12.4
3	58200000									65		DNASE1L3, RPP14, ABHD6, RP11-80H18.3
6	28000000									66	27	ZNF165, ZSCAN16
6	28100000									67	29	ZNF193, ZNF192
3	58300000									68		RPP14, PXK, RP11-80H18.3
13	103000000									69		FGF14
3	138900000									71		MRPS22
10	16900000									72	73	CUBN
12	70300000									73		C12orf28
1	228200000									74		WNT3A, ARF1, C1orf35, MRPL55
2	400000								61	75	243
16	86800000									76
1	67200000								171	78	177	SGIP1, WDR78, INSL5, TCTEX1D1
1	198300000								75	79	71
2	107700000						65	100		80
2	172200000									82		METTL8, DCAF17
18	31900000									83
5	96200000									84		ERAP2, CTD-2260A17.2, LNPEP
16	27300000									86		IL4R, CTD-3203P2.2
20	44400000									87		WFDC3, ZSWIM3, TNNC2, DNTTIP1, UBE2C, ACOT8, SNX21
2	115800000				12					88		DPP10
13	96000000							173		89		CLDN10
5	173200000					180	160	247		90
10	89400000								49	91		PAPSS2
3	167900000									92
3	114100000									93		ZBTB20
12	54100000				63				188	94		CALCOCO1
8	136600000								33	96		KHDRBS3
3	61100000									97		FHIT
4	25900000									98		C4orf52
1	169600000									99		C1orf112, SELE, SELL
1	101800000									100
5	149400000									101		PDGFRB, HMGXB3, CSF1R
7	93400000									103		GNGT1
13	54400000									104
12	13000000								9	105		GPRC5D, GPRC5A
13	96600000						35			106		UGGT2
10	4800000									107		AKR1E2
8	31700000									108		NRG1
20	40100000								108	109		CHD6
1	213600000				39					110
12	80400000					135	127			111	120
5	165700000		182				52		258	112
6	49800000								115	113		CRISP1
4	37100000					124	145		3	114
5	18700000							40	26	115
1	23100000					92	1			120		EPHB2
1	82000000									121		LPHN2
11	72200000									122	193	PDE2A
4	171500000									124
7	66200000								17	125		RABGEF1, KCTD7
7	66000000								18	126		KCTD7
1	4000000								127	127
5	86400000									128
7	143000000							213		129		CLCN1, CASP2, EPHA1, FAM131B, ZYX
15	40200000									130		EIF2AK4, GPR176
6	113100000									131
21	16600000					184				132	204
11	68600000									133	63	IGHMBP2, MRPL21, CPT1A
2	7500000					73	240	235	98	134
4	171300000									135
10	71400000									136
7	31500000									137		CCDC129
10	14100000									138		FRMD4A
18	20100000									139
6	142000000									141
7	105200000									142		ATXN7L1, EFCAB10, RINT1
4	31600000									143	226
4	84800000									144	86
12	92300000									145		RP11-24B21.1
14	30100000									146		PRKD1
10	72400000				200					147	129	ADAMTS14
1	202000000				130					150		GPR37L1
4	37300000									151		KIAA1239
6	88700000								170	152	179	SPACA1
4	100000000					160	203	111		153		ADH4, ADH5
1	2700000									154		TTC34
3	151400000									155		AADACL2
2	62400000									156		B3GNT2
8	17200000									157		MTMR7
7	147500000								22	158	52	CNTNAP2
2	114700000									159		ACTR3
9	400000								27	160	112	DOCK8, KANK1
11	35000000								37	161	242	PDHX
14	95700000									162		CLMN
9	10100000						149	199		163		PTPRD
3	19400000								90	164		KCNH8
7	66300000						150		20	165		C7orf42
15	78700000									166		IREB2, AGPHD1
5	133000000									167
2	201300000						25			168		SPATS2L, KCTD18, SGOL2
6	23900000						241			169
20	37300000									170		ACTR5, SLC32A1
1	243600000									171		AKT3, SDCCAG8
10	4900000								192	172		AKR1C1
4	118100000									173
5	36200000							62		174		NADKD1, RANBP3L
7	92800000									175		CCDC132, HEPACAM2
2	98900000				111					177		VWA3B, CNGA3, AC092675.3
7	109700000									179
9	4300000									181		GLIS3
20	44200000									182		WFDC11, WFDC8, WFDC9, WFDC10A
13	34100000									183
5	97400000									184
13	76300000									185		LMO7
3	105000000									186		ALCAM
11	2600000								136	187		KCNQ1
7	156800000									188	150	MNX1
10	72700000									189
2	180700000									191		ZNF385B
20	44100000									192		SPINLW1-WFDC6, WFDC6, SPINLW1, WFDC2, WFDC8, SPINT3
5	23000000									193
19	18900000								187	194		CERS1, UPF1, GDF1, COMP
8	31500000									195		NRG1
13	76400000									196		LMO7, AL359392.1
1	221400000									197
4	66700000									198
12	26200000									199		RASSF8, SSPN, BHLHE41
6	162700000									200		PARK2
6	21900000									201
8	107900000						80			202
6	159300000							191	7	203		RSPH3, C6orf99
20	62400000									204		TPD52L2, ABHD16B, ZBTB46
16	89700000									205		C16orf7, CDK10, ZNF276, CHMP1A, C16orf55, DPEP1, RP11-368I7.4, SPATA2L
4	38000000									206		TBC1D1
13	41100000									207		FOXO1
12	42900000									208		PRICKLE1
8	17100000									209		CNOT7, VPS37A, MTMR7
16	83400000									210		CDH13
16	54300000									211		IRX3, RP11-324D17.1
8	77700000						135			212		ZFHX4
18	22300000									213
17	2700000									215		RAP1GAP2
7	71600000									216	152	CALN1
7	11500000								237	217		THSD7A
2	212800000							233		218		ERBB4
3	152600000									219
10	7800000				61					222	258	TAF3, ATP5C1, KIN
8	128400000									223		POU5F1B
20	37900000									224
9	108200000									226		SLC44A1, FSD1L
9	23100000							163	39	227	139
11	128200000									228
8	40100000									229	201
17	1400000				238				40	230		INPP5K, PITPNA, SLC43A2
15	98800000									231
1	44300000									232		ST3GAL3, ARTN
11	66700000								92	233	80	C11orf86, PC, SYT12
17	76100000									234		TK1, TMC8, C17orf99, SYNGR2, TNRC6C, AFMID, AC021593.1, TMC6
8	26300000		86						93	236	198	BNIP3L, DPYSL2, PNMA2
12	126500000									237
6	2100000		163							239	5	GMDS
8	36600000									240	140	KCNU1
6	18200000									241	78	KDM1B, DEK
8	109700000									242		TMEM74
5	65100000									243		NLN
4	189200000				32					244
20	24600000									245		SYNDIG1
17	7200000									246		PLSCR3, EIF5A, ACAP1, KCTD11, GPS2, NEURL4, TMEM95, TNK1
7	13200000									247
6	168600000									248		DACT2
15	39400000									251
8	137100000									252
16	20300000									253		PDILT, GP2, UMOD
8	64800000									254
3	4700000									255		ITPR1
3	171500000									256		TMEM212, AC078953.1, PLD1
10	54000000								172		2	DKK1, PRKG1
3	14200000								228		3	XPC, LSM3
3	65800000										4	MAGI1
20	5500000										6	GPCPD1
5	115600000										10	COMMD10
20	6700000										11	BMP2
3	14100000										12	XPC, CHCHD4, TMEM43, TPRXL
4	157400000										14
14	39000000										15
16	13100000										17	SHISA9
12	102700000										20	IGF1
15	78900000										21	CHRNA3, CHRNB4
7	93100000										22	CALCR
11	15100000										23	CALCB, INSC
1	236900000										24	ACTN2, MTR
5	170200000										25	RANBP17, GABRP
3	55000000										26	CACNA2D3, LRTM1
1	20100000										28	RNF186, TMCO4
6	2600000										32	C6orf195, MYLK4
6	99600000										33
9	116600000		214								35	ZNF618
2	17900000										37	SMC6, GEN1, MSGN1
14	21600000						130				38	HNRNPC, OR5AU1
20	24700000										40
11	14300000										41	RRAS2
6	22300000										42
3	3000000										43	CNTN4
11	68700000								21		44	MRGPRF, IGHMBP2, MRGPRD
3	21300000										45
1	101700000										46	S1PR1
4	159200000										47	RXFP1
3	75300000										48
1	169500000										49	SELP, F5
12	59200000										51	RP11-362K2.2, LRIG3
6	22700000										54
12	51500000							58			55	POU6F1, TFCP2
8	139300000										56	FAM135B
14	69500000										57	DCAF5
22	45300000										59	PHF21B
4	47500000										60	ATP10D, CORIN
16	8300000										61
6	31300000										62	HLA-B, MICA
8	106900000										64
15	69800000					210					65
12	66000000										66
10	133200000					237					67
7	9000000										68
3	14400000								151		69	SLC6A6
10	3900000										72
5	1100000										74	SLC12A7
5	119100000										75
15	68200000										76
14	21900000										77	TOX4, METTL3, CHD8, SALL2, RAB2B
8	130600000										79
10	44400000										81
2	179700000										82	CCDC141
19	39000000										84	MAP4K1, RYR1
5	83800000										87
4	43200000										88
3	66400000										89	SLC25A26, LRIG1
2	68100000										90
8	123800000					94	48				91	ZHX2
15	66800000										92	RP11-321F6.1, RPL4, ZWILCH, LCTL
19	44300000										93	ZNF404, ZNF283, LYPD5
1	165500000										94	LRRC52
5	146000000										96	PPP2R2B
11	64700000										97	SNX15, PPP2R5B, ARL2, GPHA2, C11orf85, BATF2
10	62400000										98	ANK3
11	34800000										99	APIP
17	47700000										100	FAM117A, SLC35B1, SPOP
5	7000000										101
4	47700000						100				102	CORIN
9	128700000										104	PBX3
5	172900000							51			105
3	124400000								94		107	UMPS, ITGB5, KALRN
2	7000000										108	RSAD2, CMPK2, RNF144A
3	21200000										109
8	106800000										114	ZFPM2
3	33000000										115	GLB1
11	14900000										116	CYP2R1, CALCA, CALCB
6	10100000										117	OFCC1
12	43300000										118
6	99700000										119	FAXC
7	113900000										121	FOXP2
15	33300000										122	FMN1
3	145300000										123
10	69600000										124	HERC4, SIRT1
10	69800000										125	MYPN, HERC4
14	92100000										126	CATSPERB
10	61200000										128
11	29500000										130
7	48600000						239				133	ABCA13
22	41200000										134	XPNPEP3, ST13, DNAJB7, SLC25A17
1	20200000										135	PLA2G2E, OTUD3
19	16600000										136	CALR3, SLC35E1, MED26, C19orf44, CHERP
5	35900000					257	186				137	CAPSL, UGT3A1
1	232400000					123			198		138
10	81000000										142	ZMIZ1
22	47400000										143	TBC1D22A
1	30800000										144
5	35800000										145	IL7R, SPEF2
1	22000000										146	USP48
7	151600000								88		147	GALNTL5
4	57300000										148	PAICS, THEGL, SRP72, ARL9, PPAT
18	51100000										149
5	108900000				82						151
16	73200000										153
4	130700000										154
22	40600000										155	TNRC6B
2	49000000										156	STON1-GTF2A1L
10	112100000										157
21	41700000										158	TMPRSS3, DSCAM
1	242600000										159	PLD5
20	31900000										160	SNTA1, CDK5RAP1
12	50300000										161	AQP6, RACGAP1, AQP2, AQP5
4	167200000										163
7	105700000										164	SYPL1
10	70900000										165	HKDC1, VPS26A, SUPV3L1
1	220000000										166	SLC30A10
19	52900000										167	ZNF528, ZNF534, ZNF578
8	81000000										168	TPD52
14	46800000										169
18	45600000										170	ZBTB7C
8	122100000								125		171
15	63000000										173	TLN2
19	44600000										174	ZNF224, ZNF225, ZNF234, ZNF226
6	46500000										175	CYP39A1
1	10800000										176	CASZ1
15	35700000										178	ATPBD4
1	88900000										181
3	23700000				30		95	32			182
12	102800000										183	IGF1
3	28000000										184
10	54200000										185
7	29800000										186	WIPF3
18	72100000										187	CNDP2, FAM69C
15	101500000										188	LRRK1
19	44100000										189	ZNF576, SRRM5, ZNF428, IRGQ, PLAUR, CADM4
1	216700000										190	ESRRG
6	46400000										191	RCAN2
8	9100000										192
2	71900000										195	DYSF
2	146900000										196
16	10900000										199	FAM18A, CIITA
4	47600000										200	CORIN
10	124200000										202	ARMS2, HTRA1
3	76400000										203	ROBO2
20	25100000										205	ENTPD6
8	97500000										206	SDC2
19	44200000										207	IRGC, SMG9, KCNN4
19	21400000										208	ZNF708
10	106400000										209	SORCS3
10	109200000										211
10	109100000										212
1	202700000								168		213	KDM5B, RP11-480I12.4
7	147600000										214	CNTNAP2
6	89200000										215
5	138800000										216	ECSCR, TMEM173
7	89600000										217
12	114200000										218	RBM19
8	128200000										219
20	16500000										220	KIF16B
12	81200000										221	LIN7A
6	117600000										222	GOPC, ROS1
10	84600000										223	NRG3
1	19200000										224	IFFO2, ALDH4A1, RP13-279N23.2
4	13900000										225
7	44600000										228	TMED4, OGDH, DDX56
10	115100000										229
7	46400000				177				31		230
4	20300000										231	SLIT2
18	28100000					134					232
1	41700000										233	SCMH1
11	45700000										234	CTD-2210P24.4
2	113900000				116	218					235	PAX8, PSD4
12	50100000										236	NCKAP5L, TMBIM6, FMNL3
8	56900000										237	RPS20, LYN
20	9500000										238	LAMP5, PAK7
18	10700000										239	PIEZO2
7	92600000								112		241
11	120100000		119								245	OAF, TMEM136, POU2F3
13	109500000										246	MYO16
5	120600000								134		247
4	114200000										250	ANK2
17	13800000										251
7	45100000										253	NACAD, TBRG4, RAMP3, CCM2
19	6400000					75					254	CRB3, DENND1C, SLC25A41, SLC25A23, KHSRP, TUBB4A
7	35500000								67		255
1	10900000										257
2	5200000				134			2
2	242100000							3				ANO7, HDLBP, PPP1R7
18	12300000							5				TUBB6, AFG3L2
7	103600000							8				RELN
12	29800000							9				TMTC1
9	117300000						58	10				ATP6V1G1, C9orf91
5	27700000							11
2	5100000							16
2	218200000							17	142			DIRC3
15	71800000							18				THSD4
9	89000000							19
12	114900000							20
2	102700000							21				IL1R1
2	20000000							22				TTC32
10	133100000							26				TCERG1L
4	123500000							27				IL21
8	2500000							28
2	17200000							29	135
5	144400000							30
1	61300000							31				NFIA
7	22800000							33				TOMM7
2	182600000							34
17	37900000							35				GRB7, IKZF3
5	71300000						117	36
11	86300000							37				ME3
8	122200000							38
16	13200000				27	131		39				SHISA9
5	77200000							43				AP3B1
13	111100000		186					44				COL4A2, COL4A2-AS2, RAB20
15	72600000							46				TMEM202, HEXA, CELF6
5	71400000							47				MAP1B
11	55500000							48				OR5L1, OR5L2, OR5D13, OR5D14, OR5D18
11	55600000							49				OR5W2, OR5D16, SPRYD5
21	43300000							52				C2CD2, AP001619.1, TMPRSS3, MX2
2	2300000							53				MYT1L
11	69800000							54
8	91100000							55				CALB1
15	99800000							56				LRRC28
5	33900000						12	59				RXFP3, SLC45A2, AMACR, C1QTNF3
7	24300000							60				NPY
5	9100000							61				SEMA5A
3	124100000							63				KALRN
17	75100000							64	129			SEC14L1
11	51500000							66				OR4C46
3	140500000							67
4	25300000							68				ANAPC4, ZCCHC4
7	78300000							70				MAGI2
3	29300000							71				RBMS3
1	18200000		42					72
14	90300000							74				EFCAB11
2	6900000				124	80	17	75				CMPK2
1	86200000							76				COL24A1
8	17900000							77				ASAH1
7	24200000							78
17	38000000							79				IKZF3, ORMDL3, LRRC3C, ZPBP2, GSDMB
21	35100000							80				AP000304.12, ITSN1
14	95500000							81				DICER1
11	92000000							82				FAT3
12	97800000						122	83	111
12	2500000							84				CACNA1C
8	140200000							85
7	149000000					28		89
17	26200000							90				C17orf108
16	24000000						39	92				PRKCB
11	92100000							93				FAT3
3	27600000					176	177	94
17	18900000							95				FAM83G, GRAP, AC007952.5, SLC5A10
10	14600000							96				FAM107B
5	173300000				25	38	103	97				CPEB4
16	78200000							98				WWOX
14	29600000							101
9	124200000							104
9	26300000							105
2	236900000							106				AGAP1
16	84700000							108				KLHL36, USP10
18	76000000							109
14	52200000				202			110				GNG2
6	1400000							112
4	123300000							113				ADAD1, IL2
16	20100000							114
8	19400000							115				CSGALNACT1
3	9200000							116				SRGAP3
15	48700000							117				FBN1
6	6800000							119
10	83700000							121	30			NRG3
3	27700000							122				EOMES
14	92400000							124				FBLN5, TRIP11
15	91200000							125				BLM
2	2400000							126
12	88800000							127				KITLG
13	103300000							129				TPP2, METTL21C, CCDC168
5	173000000							130				BOD1
15	91100000							131				CRTC3
11	86400000							132
1	156900000							133				ARHGEF11, LRRC71
1	202900000					157		137				TMEM183A, ADIPOR1, PPFIA4, CYB5R1
8	58800000							138
14	46200000							139
15	28200000							140				OCA2
6	129600000		162					141				RP11-73O6.4, LAMA2
8	19200000							142	219			SH2D4A, CSGALNACT1
3	54600000							143				CACNA2D3
21	34900000							144				GART, DONSON, CRYZL1, AP000304.12, SON
9	79300000							145				PRUNE2
6	124300000					95	22	146				NKAIN2
21	27300000							149				APP
14	101100000							150				DLK1
6	165600000					238		152				C6orf118
8	93300000							153
8	93200000							154
12	103000000							156
10	70200000		21				198	157				DNA2, SLC25A16
3	65400000							158				MAGI1
14	36400000						142	159				BRMS1L
10	36500000							160
15	60500000							161
2	179800000							162				CCDC141
2	241900000							164				AC104809.3, SNED1
9	89800000							165
20	800000							166	195			FAM110A, ANGPT4
21	34800000							168				TMEM50B, DNAJC28, IFNGR2, GART
5	24400000							170				CDH10
9	124100000							171				STOM
7	14100000					214		172				DGKB
19	36000000		176					175				SBSN, GAPDHS, TMEM147, ATP4A, DMKN
1	117300000							176				CD2
9	81900000							177
10	71700000				189			179				COL13A1
10	116300000							180				ABLIM1
11	51400000							181				OR4A5
5	23400000							182
19	55400000							183				NCR1, NLRP2, FCAR, NLRP7
11	81700000							185
4	39500000							186				C4orf34, UGDH
11	117800000				88			187				IL10RA, TMPRSS13
3	101500000							188				FAM55C, NFKBIZ
14	56200000					200		189
8	123900000				84			190				ZHX2
4	186100000							192				SNX25, KIAA1430
2	19900000							193
4	42700000							194
2	208300000							195				CREB1
10	24800000							196				ARHGAP21, KIAA1217
7	132100000							197				PLXNA4
7	129800000							198				TMEM209, C7orf45
18	77300000							200				AC068473.1
10	30500000						7	201				MTPAP
5	171600000							202	44			UBTD2, EFCAB9, STK10
2	45400000							203
8	74000000							205				C8orf84
1	163800000							206
7	101300000							207
17	71400000							208				SDK2
5	2600000							209
18	30600000							210				C18orf34
21	21000000							211
13	102200000		221					212				ITGBL1
15	76000000							214				ODF3L1, AC019294.2, CSPG4
7	76800000							215				CCDC146, FGL2
9	90000000				219			216
2	57100000							217
16	84900000							218				CRISPLD2
2	44700000							219				CAMKMT
1	201100000							220				TMEM9, IGFN1
11	55300000							221				OR4C15, OR4C16, OR4C11
3	116100000							222				LSAMP
21	33300000							223				HUNK
1	60200000							224				FGGY, HOOK1
5	177700000				31		136	225				COL23A1
11	86600000							227				PRSS23, FZD4
2	232000000							228				PSMD1, ARMC9
2	216700000							229
3	101200000						99	230				RG9MTD1, SENP7, PCNP
21	19900000							231
8	19300000							234				CSGALNACT1
2	130300000							236
2	44600000							237				CAMKMT
4	4700000							238
1	167400000							239				CD247, CREG1
11	58400000							240				GLYAT
1	145400000							241				TXNIP, POLR3GL, ANKRD34A, LIX1L, HFE2
11	41000000							243				LRRC4C
15	48300000							246
11	43500000		107		26			248	194			TTC17, HSD17B12
10	134100000							249				LRRC27, STK32C
10	132300000							250
12	75600000							252				CAPS2, KCNC2
11	117900000							253				TMPRSS4
12	75700000							254				GLIPR1L2, CAPS2, GLIPR1L1
3	22500000				29			255
7	14500000					151		256				DGKB
8	2000000					3						MYOM2
13	93300000		133			4	11					GPC5
10	53200000					7						PRKG1
17	8000000					17						ALOXE3, TMEM107, PER1, HES7, C17orf59, VAMP2
16	86000000					20	84
7	150700000					22						CDK5, FASTK, ASIC3, TMUB1, SLC4A2, NOS3, AGAP3, ABCB8
15	79000000					23						ADAMTS7, CHRNB4
7	14000000					25						ETV1
18	37600000					27	129
6	156700000					29
14	21300000					30						RNASE3
7	22100000					32						RAPGEF5
15	28000000					33	193					OCA2
17	5000000					35						ZNF594, ZNF232, USP6
9	115300000					36						KIAA1958
2	47000000		26			37						AC016722.1, AC016722.2
10	72500000					39	53					ADAMTS14, SGPL1, C10orf27
10	72600000					40	54					PCBD1, SGPL1
1	42000000					41	33					HIVEP3
7	16800000					42						TSPAN13, AGR3, AGR2
6	83400000					45
3	12800000					49						CAND2, TMEM40, RPL32
4	187900000					50
7	70600000					51						WBSCR17
7	151200000					52	180					RHEB, PRKAG2
11	20500000					54						PRMT3
2	57000000					55	202
7	36200000					57			250			EEPD1
2	117800000					59
12	82000000					61						PPFIA2
12	97400000					62
16	85900000				232	63						IRF8
18	8500000					65						AP001793.2
3	16100000					67			126
8	98100000					68	37					CPQ
8	123100000					71	74		204
12	114500000					72
15	54200000					74	204
10	94900000					81			249
13	20700000					84						GJB2, GJB6, GJA3
7	1100000					85						ZFAND2A, GPER, C7orf50
22	37500000					87						TMPRSS6, IL2RB, C1QTNF6
2	113800000				17	88						IL36RN, IL36B, IL1RN, IL1F10
2	218300000					89	91		83			DIRC3
11	107900000					90	223					CUL5, ACAT1
2	41300000					93
1	44400000					96						DPH2, CCDC24, SLC6A9, ATP6V0B, B4GALT2, IPO13, ARTN
8	3300000		32			97						CSMD1
12	130300000					98						TMEM132D
12	5400000					99	81
6	100800000					101	89					SIM1
5	101500000					102						SLCO4C1
1	3400000					103						MEGF6
3	43700000					104	230					ABHD5, ANO10
8	125200000				85	105
10	101100000					107						CNNM1, GOT1
4	37000000					108			117
8	19000000					109	113
7	7900000				167	110						AC006465.3
16	81100000					112	56					C16orf46, GCSH
2	34700000					114
15	40800000					115						C15orf57, CASC5, RPUSD2
7	70800000					119						WBSCR17
13	42000000					121						RGCC
17	4900000					125						ZFP3, KIF1C, INCA1, SLC52A1
7	139900000					126						SLC37A3
9	116400000					128
4	43300000					130	42
1	53700000					133						LRP8, MAGOH
9	136800000				152	137	137					BRD3, VAV2
9	88900000					138	109					ZCCHC6
14	90000000					141						RP11-944C7.1, FOXN3
3	46500000		156			142	201					RTP3, LTF, LRRC2
4	24400000					147
1	59700000					148						FGGY
8	4000000					149						CSMD1
11	25700000					150
6	164700000					158
3	174300000					159						NAALADL2
16	30000000				114	161	141					DOC2A, C16orf92, FAM57B, PPP4C, INO80E, TAOK2, TBX6, HIRIP3, ALDOA
8	3900000				55	162						CSMD1
11	134100000					164						ACAD8, VPS26B, GLB1L3, THYN1
16	2800000					167						TCEB2, PRSS33, SRRM2, PRSS21, ZG16B
11	133900000					168						JAM3
11	134000000					169						NCAPD3, JAM3, VPS26B
20	55300000					170
15	41000000					171						C15orf62, GCHFR, DNAJC17, FAM82A2, ZFYVE19, RAD51
19	10400000					172						ICAM5, ZGLP1, FDX1L, RAVER1, ICAM3, TYK2
1	59800000					175	208					FGGY
19	3800000					178						MATK, ATCAY, ZFR2
14	21400000					179						NDRG2, SLC39A2, TPPP2, RNASE2, METTL17
8	6100000					181
6	85600000					183
2	37100000					185	124					HEATR5B, STRN
5	6900000					186
2	181400000					187
22	34400000					188
10	67300000					192	120
1	224200000					193						PARP1
17	7900000					195						ALOXE3, ALOX15B, ALOX12B, AC129492.6, GUCY2D
15	80400000					197						FAH, ZFAND6
4	189600000					198
9	88800000					199	156					C9orf153, ISCA1
12	69100000					201						SLC35E3, NUP107, AC124890.1
4	117600000					202	189
20	54200000					204
7	113300000					205	106		57
11	7400000					206						SYT9
3	16000000					207
10	95000000					209						MYOF
13	79500000					211
7	116700000					212						ST7-OT4, ST7
7	80800000				255	213						AC005008.2
9	12100000					215
6	80600000					216						ELOVL4
4	117700000					217
2	133400000					220						NCKAP5, GPR39, LYPD1
10	90800000					221
6	82500000					222
10	95100000					224						MYOF
3	98100000					225						OR5K1, OR5K3
15	58600000					227						ALDH1A2
11	88600000					228						GRM5
20	4800000					229						RASSF2, SLC23A2
11	80300000					231
8	134100000					232						TG, SLA
13	43700000					233	50					ENOX1
14	45000000					234	166
12	129200000					235						SLC15A4
10	82300000					236	75					SH2D4B
7	32600000					239						AVL9
16	75200000					240						ZFP1, CTRB1, BCAR1, CTRB2
10	53000000					241	146					PRKG1
4	100300000					242						ADH7
1	243900000					243						AKT3
4	8500000					244						GPR78, CPZ
7	16600000					245						ANKMY2, BZW2, LRRC72
11	41500000					246
9	124300000					247						DAB2IP
12	63700000					248
9	132500000					249	60					USP20, TOR1B, TOR1A, C9orf78, PTGES
1	222100000					250
14	23800000					251						MYH6, CMTM5, MYH7, SLC22A17, EFS, IL25
7	91000000					252
7	13000000					253
1	91900000					254						CDC7
2	144600000					255
12	10300000					256						GABARAPL1, KLRD1, OLR1, C12orf59
18	60000000					258						TNFRSF11A
2	161700000								5
12	114300000								23			RBM19
20	38300000								29
6	32300000								34			C6orf10, BTNL2
5	158000000								38
9	23000000								41
4	174300000								42			SCRG1
2	161900000								43			TANK
4	139300000				50				45
7	46500000								46
20	38600000		78		22				47
6	16100000								52			MYLIP
17	75500000								53
5	31600000								55			PDZD2
20	38200000								56
18	47000000								58			RPL17, LIPG, C18orf32
15	100800000								62			ADAMTS17
17	64200000								65			APOH, PRKCA
5	56900000								66
7	84300000								68
6	32100000								70			PPT2, NOTCH4, PRRT1, PBX2, XXbac-BPG300A18.12, EGFL8, AGPAT1, RNF5, AGER, GPSM3
10	83600000								71			NRG3
8	83700000								72
18	46600000								73			DYM
2	14700000								74			FAM84A
9	114000000								79			OR2K2
16	89400000								80			ANKRD11
20	56400000								81
17	75000000								84			SEC14L1
5	18600000								85
18	46900000								89			DYM
18	67100000		39						91			DOK6
17	39800000								95			EIF1, GAST, HAP1, JUP
12	16600000								96			MGST1
6	133200000								97
18	65500000		114						99
3	130300000								100			COL6A6, PIK3R4
9	23200000								101
3	156900000								103			VEPH1
22	17000000								104			CCT8L2
6	32600000								105			HLA-DQA1, HLA-DQB1
6	50200000								106
12	9800000								107			CLEC2D, CLECL1
5	91500000								109
3	151300000								110
10	10600000								114
3	59200000								116
6	93300000								118
5	173600000								119			HMP19
6	6600000				217				120			LY86
9	76100000				15				121
5	111900000								122
1	198000000								123
12	46500000								124			SLC38A1
15	26700000						126		128			GABRB3
13	33500000								131			KL
20	56700000								133			C20orf85, ANKRD60
1	9500000								137			SLC25A33
9	2400000								138
1	7600000								139			CAMTA1
9	96400000								140			PHF2
17	51800000								141
7	64200000								143			ZNF138
7	113100000								144
17	9100000				83				145			NTN1, STX8
4	162700000								146			FSTL5
11	68000000								147			LRP5, C11orf24
15	100900000								148			CERS3
5	176700000								150			RGS14, LMAN2, NSD1, RAB24, MXD3, PRELID1
6	134700000								152
16	9200000				1				153			C16orf72
5	57200000								154
17	32000000								155			ASIC2
3	175500000								156			NAALADL2
13	31200000				9				158			USPL1
21	44800000								160			SIK1, MX2
6	34000000		13				119		162			GRM4
6	158000000								164			ZDHHC14
18	46500000								165			DYM
2	213700000								166
17	47400000								169			RP11-81K2.1, ZNF652, PHB
5	27800000								173
10	123000000								174
3	153600000								175
6	16500000								176			ATXN1
2	60600000								178			BCL11A
18	74300000		47						179
2	144400000								180			ARHGAP15
11	132700000								182			OPCML
2	161800000								183
1	30300000								184
7	71200000								185			CALN1
22	43600000								189			SCUBE1
10	3200000				188				190			PITRM1
6	49400000								193			MUT, CENPQ, GLYATL3
7	46300000								197
22	27400000								199
5	70900000								200			MCCC2
5	124200000		168						201
7	35600000								202			HERPUD2
13	23600000								205
6	159100000								207			SYTL3, EZR
16	89300000				95				208			AC009113.1, ANKRD11
18	22000000								209			HRH4, IMPACT
5	114400000								210			TRIM36
6	43000000								212			MRPL2, CUL7, PTK7, KLC4
9	117400000						94		213			C9orf91
1	38900000								214
9	109600000								215			ZNF462
21	33500000								216
6	15600000								217			DTNBP1
2	180600000								218			ZNF385B
4	176200000								221
17	9000000								222			NTN1
14	95400000								223
19	45700000								225			EXOC3L2, MARK4
17	77400000				151				226			RBFOX3
8	143700000								227			LY6K, PSCA
6	83100000								229
11	19500000								230			NAV2
17	6100000								231
2	214900000								232			SPAG16
4	16000000								233			PROM1
3	71200000				234				236			FOXP1
7	48400000								238			ABCA13
18	37800000								239
2	161000000								240			ITGB6
3	116800000								242			LSAMP
5	142500000								243			ARHGAP26
11	79900000								244
1	19600000								245			PQLC2, AKR7A2, AKR7A3, CAPZB
8	128500000								246
5	155400000								247			SGCD
21	47900000								252			DIP2A
8	14600000								255			SGCZ
6	24300000								257			DCDC2, KAAG1
6	33700000		1									MLN, LEMD2, IP6K3
5	24800000		2
18	67200000		3									DOK6
3	149000000		4									TM4SF18, TM4SF1
2	230300000		5									DNER
2	204700000		7									CTLA4
6	33600000		8									IP6K3, ITPR3, MNF1
6	106500000		9									PRDM1
19	300000		10									MIER2, THEG
9	75500000		11									ALDH1A1
19	22600000		14									ZNF98
10	25900000		15
4	82400000		16
5	118700000		17									HSD17B4, TNFAIP8
10	19600000		18									C10orf112
12	12800000		19									GPR19, CDKN1B, RP11-59H1.3, APOLD1
11	74200000		20									POLD3, LIPT2
3	168300000		22
11	74300000		23		172		255					POLD3
17	72300000		24									DNAI2, KIF19, BTBD17, GPR142
10	69900000		25									ATOH7, MYPN
6	91600000		27
8	133200000		28									KCNQ3
6	122400000		31
2	30400000		33		121							LBH
2	234900000		34		35							TRPM8, SPP2
10	107800000		35
5	132700000		36		150							FSTL4
7	33900000		37									BMPER
10	70000000		38									HNRNPH3, PBLD
10	108400000		40									SORCS1
1	1100000		41									TTLL10, UBE2J2, FAM132A, B3GALT6, SDF4, TNFRSF18, TNFRSF4
2	13600000		43
7	1000000		44									COX19, CYP2W1, C7orf50, GPR146
18	65700000		45
18	48300000		46									MRO
10	64400000		48									ZNF365
5	118900000		49									FAM170A
20	8200000		51									PLCB1
1	15000000		52									KAZN
7	156100000		53
7	150300000		54									GIMAP2, GIMAP6
18	9700000		56									RAB31
10	25800000		57									GPR158
3	46600000		59									LRRC2, TDGF1
3	56900000		60									ARHGEF3
2	48300000		61
9	4500000		62									SLC1A1, SPATA6L
14	81500000		63									TSHR
4	155400000		64									FGB, DCHS2, PLRG1
10	125900000		65
4	95600000		67									BMPR1B
10	64300000		68									ZNF365
20	13000000		69									SPTLC3
9	75700000		70									ANXA1
4	189500000		71
20	59700000		72
21	41600000		73									TMPRSS3, DSCAM
19	9300000		74									OR7D4, AC006271.2, OR7E24
16	84300000		75									WFDC1
11	123900000		77									OR10G7, VWA5A, OR10G8
3	88400000		80
3	135200000		81		145
4	88800000		82									SPP1
4	179500000		83
8	1800000		84									ARHGEF10
5	123600000		85
11	40100000		87									LRRC4C
20	52500000		88									BCAS1
16	5600000		89
1	112300000		90				249					DDX20, KCND3
4	24700000		91									SOD3
7	16300000		92									ISPD
10	73300000		93									CDH23
2	48000000		94									MSH6, FBXO11
3	62400000		95									CADPS
12	11800000		98									ETV6
8	133300000		100									KCNQ3
18	9800000		101									RAB31, TXNDC2
13	77300000		102
8	69700000		103									C8orf34
10	126700000		104									CTBP2
6	95800000		105
8	17800000		106									PCM1
13	28300000		108									GSX1
6	138000000		109
8	14700000		110									SGCZ
14	91600000		111									C14orf159, GPR68
21	41300000		112									PCP4, TMPRSS3, DSCAM
16	12500000		113									SNX29
20	18700000		116									C20orf79, DTD1, C20orf78
4	87200000		117									MAPK10
1	170300000		118
2	218900000		120									RUFY4, CXCR2
6	122600000		121
3	156100000		122									KCNAB1
10	100000000		123									C10orf28, LOXL4
5	161600000		124
6	143700000		125									ADAT2, PEX3
1	194000000		126		214
13	29800000		129									MTUS2
8	125600000		130									MTSS1
4	131100000		131
12	122400000		132									BCL7A, WDR66
11	44900000		134									TP53I11, TSPAN18
3	37700000		136									ITGA9
7	97700000		137									LMTK2
14	89500000		138									FOXN3
19	18100000		139									KCNN1, ARRDC2, IL12RB1
2	160500000		140									2007-03-01
2	197100000		141									HECW2
20	62900000		142									PCMTD2
14	34600000		143									EGLN3
8	6700000		144		51							DEFA4, DEFB1, DEFA6
1	58400000		145									DAB1
5	89400000		146
22	48100000		147
15	68700000		148									ITGA11
14	72800000		149									RGS6
6	33000000		150				153					HLA-DPB1, HLA-DPA1
21	29400000		151
10	28500000		152									MPP7
2	182200000		153		92
5	160400000		154
10	63100000		155									TMEM26
3	68200000		157									FAM19A1
3	117000000		158									LSAMP
13	86600000		159
18	29600000		160		213							RNF138, RNF125
1	240900000		161									RGS7
2	23000000		164
1	34900000		165
12	120600000		166									GCN1L1, PXN, RPLP0
7	39200000		167									POU6F2
4	2300000		169									ZFYVE28
10	31900000		170
4	7300000		172									SORCS2
4	16700000		173									LDB2
10	129300000		174									NPS
13	74300000		175									KLF12
8	139800000		177									COL22A1
4	122900000		178
16	74600000		179									RFWD3, GLG1
8	3200000		180									CSMD1
10	21500000		181
10	2000000		183		123		40
10	132100000		184
9	10500000		185									PTPRD
5	161400000		187									GABRG2
11	107000000		188
16	56700000		189									MT1H, MT1G, NUP93, MT1X
6	137500000		190									IFNGR1
16	74400000		191									GLG1, NPIPL2, CLEC18B
1	98100000		192									DPYD
8	2600000		193
17	53400000		194									HLF, MMD
16	11600000		195									LITAF
10	26400000		197									MYO3A
3	57000000		198									ARHGEF3, SPATA12
6	8200000		199
6	122500000		200
2	6500000		201
6	20100000		203									MBOAT1
9	27600000		204
13	24600000		205
10	64600000		206									EGR2
4	168900000		207
11	76400000		208									TSKU
8	104100000		209									C8orf56, BAALC
12	78800000		210
15	30200000		211									TJP1
8	95200000		213									CDH17, GEM
12	13200000		215									GSG1, KIAA1467
22	33400000		217				181					SYN3
11	96000000		218									MAML2, CCDC82
3	148100000		219
9	75600000		220									ALDH1A1
19	9100000		222
7	150200000		223									GIMAP7, GIMAP4
1	223600000		224
16	82600000		225									CDH13
5	155600000		226									SGCD
20	52400000		227
7	80600000		228
3	147900000		229
1	218000000		230									SPATA17
6	8300000		231
4	117800000		232
1	14000000		233									PRDM2
16	77900000		234									VAT1L
7	132300000		235									PLXNA4, AC009365.3
21	40600000		236									BRWD1-IT2, TMPRSS3, BRWD1
2	217500000		237									IGFBP2, IGFBP5
2	18200000		239									KCNS3
16	87800000		240		47							SLC7A5
16	62800000		241
17	31500000		242									ASIC2
3	153100000		243
10	108300000		244									SORCS1
11	119500000		245									PVRL1, CTD-2523D13.1
2	29600000		246									ALK
7	134600000		247									CALD1, AGBL3
5	88200000		248
7	30200000		249									C7orf41
6	37600000		250									MDGA1
12	10000000		251									CLEC2A, CLEC2B, KLRF2
8	64300000		252
7	155300000		253									CNPY1
3	185600000		254									TRA2B
3	3100000		255									TRNT1, CRBN, IL5RA
4	114100000		256									ANK2
12	95900000		257									METAP2, USP44
9	133500000				5							PRDM12, EXOSC2, ABL1, FUBP3
9	134200000				10							PRRC2B
14	76100000				13							C14orf1, TTLL5, FLVCR2
16	57800000				14							KIFC3, CTD-2600O9.1
9	75800000				16
12	129800000				18							TMEM132D
14	77400000				24							IRF2BPL
11	35500000				28							PAMR1
6	151400000				36							MTHFD1L
14	37300000				37							SLC25A21
16	19500000				40							GDE1, TMC5, CCP110, C16orf62
10	118000000				41							GFRA1, C10orf96
4	129600000				42
10	119200000				48
9	133400000				49							FUBP3
4	186400000				53							PDLIM3
12	128800000				54							TMEM132C
1	62200000				56							INADL
20	46500000				58
20	59400000				59
9	86900000				64							SLC28A3
5	167900000				65							RARS, PANK3
4	154900000				66
9	8900000				67							PTPRD
2	115900000				69							DPP10
5	157700000				70
14	25100000				71							GZMB
1	244400000				73
16	19900000				74
10	77500000				78							C10orf11
2	232100000				80							ARMC9
8	3800000				81							CSMD1
13	25700000				87							FAM123A
2	142500000				89							LRP1B
11	44800000				90							TSPAN18
1	96200000				93
13	31000000				96							HMGB1
19	14900000				97							OR7C1, OR7A10, OR7A2P, OR7A17, OR7A5
1	157100000				98							ETV3
18	43900000				99							RNF165
13	109200000				100							MYO16
3	101800000				102							ZPLD1
8	56500000				105
2	179000000				107							RBM45, OSBPL6
1	33600000				108							TRIM62
15	69700000				109							KIF23, RPLP1, PAQR5
7	12800000				110
10	50800000				112							C10orf53, SLC18A3, CHAT
4	174800000				115
5	142100000				119							ARHGAP26
9	90300000				120							DAPK1, CTSL1
14	25200000				122							STXBP6
18	66100000				125		82
7	3400000				127							SDK1
2	22700000				128
11	44700000				129							TSPAN18
16	48200000				133							ABCC11, LONP2
1	112400000				135		55					KCND3
7	70100000				136							AUTS2
2	122900000				137
3	10400000				139							ATP2B2
4	139700000				140
3	151700000				141
9	101700000				142							COL15A1
14	44100000				143
10	66500000				144
2	178400000				147							AGPS, PDE11A, TTC30B, TTC30A
13	91000000				153
11	98900000				154							CNTN5
7	110500000				156							IMMP2L
17	33500000				157							SLFN5, SLC35G3, UNC45B
1	96300000				158
11	42400000				160
1	167100000				161							POU2F1
20	8500000				162							PLCB1
16	21700000				163							OTOA
9	7100000				164							KDM4C
14	71700000				165							SIPA1L1
10	62000000				166							ANK3
17	14400000				168
15	70100000				171
17	35900000				173							DDX52, SYNRG
20	6400000				174
6	9100000				175
8	56400000				176							XKR4
2	20300000				178
4	153800000				180							FHDC1, ARFIP1
14	65100000				181							PLEKHG3
2	231900000				182							PSMD1, HTR2B, C2orf72
14	90200000				183							EFCAB11
1	20500000				184							UBXN10, PLA2G2C
3	10500000				185							ATP2B2
2	11100000				187
5	134200000				190		197					PCBD2, TXNDC15
16	86300000				192							AC092327.1
6	149500000				194							TAB2
14	25700000				195
7	48700000				196
14	69800000				197							GALNTL1, SLC39A9, ERH
2	65300000				198							CEP68, RAB1A
11	85800000				199
19	16800000				203							NWD1
19	13100000				204							NFIX
5	54300000				206							GZMA, GZMK
8	400000				207							C8orf42, FBXO25
22	31000000				208							DUSP18, OSBP2, PES1, MTMR3, TCN2, SLC35E4
17	9600000				209							DHRS7C, USP43
3	63400000				210							SYNPR
13	90200000				211
18	8400000				215							PTPRM
1	2800000				216
7	128500000				218							IRF5, TNPO3, ATP6V1F
19	33900000				220							PEPD
2	178200000				221							AGPS, NFE2L2
20	59900000				222							CDH4
8	34200000				224
8	23400000				225							SLC25A37, AC051642.1
2	114400000				226							RABL2A, SLC35F5
3	174400000				227							NAALADL2
14	99200000				228
6	7700000				229							BMP6
9	1000000				230							DMRT2
5	150100000				231							DCTN4, C5orf62
9	19200000				236							DENND4C
20	16600000				237
1	218100000				239
3	154800000				240							MME
1	210100000				241							SYT14
21	43700000				242							TFF1, TFF3, TFF2, ABCG1, TMPRSS3, MX2
4	56900000				244
12	47200000				246							SLC38A4
13	98700000				247							FARP1
10	99400000				249							PI4K2A, RP11-548K23.11, ZFYVE27, AVPI1, MARVELD1
17	34100000				250							CCL5, TAF15, C17orf66, MMP28
2	62500000				251
5	131900000				253							RAD50, IL13
22	19500000				254							CLDN5, CDC45
7	148400000				256							CUL1
8	41900000				257							KAT6A
12	70600000						8					CNOT2
20	30700000						10					TM9SF4, POFUT1, PLAGL2
16	57100000						20					CPNE2, NLRC5, FAM192A
20	30600000						24					C20orf160, TM9SF4, HCK
6	143500000						26					AIG1
8	57900000						27					IMPAD1
13	101900000						30					NALCN
7	147200000						34					CNTNAP2
3	190800000						36
15	81000000						43					FAM108C1, KIAA1199
10	43200000						45					BMS1
9	10200000						49					PTPRD
1	116100000						51					VANGL1
14	38100000						59					TTC6
13	97300000						66					HS6ST3
13	97100000						67					HS6ST3
17	65000000						69					HELZ, AC005544.1, CACNG1, CACNG4
12	80100000						70					PPP1R12A
14	73100000						72					DPF3
12	70700000						73					KCNMB4, CNOT2
6	134200000						77					TCF21, TBPL1
16	79300000						78
3	73600000						83					PDZRN3
18	35000000						90					CELF4
13	90800000						92
10	37000000						93
16	85300000						96					RP11-680G10.1
4	177200000						97					SPCS3
18	4500000						101
2	179900000						102					SESTD1, CCDC141
13	94900000						107					GPC6
6	77900000						111
12	121100000						112					MLEC, ACADS, CABP1, UNC119B
13	101800000						115					NALCN
20	50600000						116					ZFP64
11	131600000						121					NTM
1	219600000						123
21	20400000						128
2	102800000						131					IL1RL2
6	77800000						132
18	13300000						133					C18orf1
15	37300000						134					MEIS2
15	53000000						138					FAM214A, ONECUT1
11	3500000						139
21	26000000						140
1	245500000						143					KIF26B
10	44700000						148					CXCL12
1	156400000						151					IQGAP3, MEF2D, C1orf61
10	27200000						158					ANKRD26
8	128900000						159					TMEM75
3	71000000						162					FOXP1
10	10500000						163
2	160000000						164					TANC1, WDSUB1
2	176000000						167					ATP5G3, ATF2
4	140600000						169					MGST2, MAML3
12	70800000						170					KCNMB4
16	73000000						171					ZFHX3
20	48900000						172
10	11100000						173					CELF2
11	44400000						175
3	11300000						178					HRH1, ATG7
10	27300000						179					ANKRD26, YME1L1
5	166200000						182
14	89800000						183					RP11-33N16.1, FOXN3
7	147100000						184					CNTNAP2
12	23600000						187					SOX5
6	52400000						188					TRAM2
14	37400000						190					SLC25A21
11	109100000						192
3	190900000						194					UTS2D, OSTN
14	47000000						196
14	51400000						200					PYGL, TRIM9
18	20900000						205					TMEM241
14	32500000						206					ARHGAP5
2	101700000						207					TBC1D8
8	101800000						212
8	34800000						214
2	169800000						215					ABCB11
10	64200000						219					ZNF365
4	23900000						220					PPARGC1A
5	55700000						221					CTC-236F12.4
5	133800000						224					PHF15
4	177100000						225					WDR17, ASB5, SPATA4
3	5400000						228
6	156400000						229
9	123200000						231					CDK5RAP2
10	27000000						232					ABI1, PDSS1
12	131300000						233					STX2, RAN
5	119600000						234
3	102200000						235
6	76600000						236					MYO6, IMPG1
4	42400000						237					ATP8A1, SHISA3
2	173200000						242					ITGA6
11	83700000						243					DLG2
4	57600000						244					SPINK2
9	126000000						245					STRBP
18	10300000						246
15	71500000						247					THSD4
1	23200000						248					LACTBL1, EPHB2
1	116000000						252
1	14400000						253					C1orf196
8	109600000						254					TMEM74
11	123300000						257					GRAMD1B, AP000783.1
3	24100000						258					THRB

## Sheet: TableS7_StrongSignals
Table S7. Top 10 windows present in more than one selection test.
The table lists all regions found to be amongst the top 10 in one test of selection and also significant in another test of selection. Each row is a 200kb genomic window for the haplotype homozygosity tests (iHS and XP-EHH) and 100kb genomic window for the PBS test. Chr - chromosome, Position - starting position (Build 37 coordinates) for the respective test. ABST - Altai-Kizhi, Buryat, Shor and …
		iHS			XP-EHH			PBS
Chr	Position	ABST	EEY	CEK	ABST	EEY	CEK	Position	Altai	Buryat	Shor	Tuvinian	Evenki	Yakut	Even	Koryak	Chukchi	Eskimo	Genes
11	99000000		10			21		99100000	9	9		7	9	216					CNTN5
11	99000000		10			21		99000000	158			44	122						CNTN5
9	117400000		54			85		117500000		50	171		18	5	1	13	24	39	C9orf91, TNFSF15
16	89400000			4			109	89400000								80			ANKRD11, SPG7
16	89400000			4			109	89500000			99				244	24	41	7	ANKRD11, SPG7
11	68600000			21			5	68600000									133	63	CPT1A, MRPL21, IGHMBP2, MRGPRD, MRGPRF
11	68600000			21			5	68700000								21		44	CPT1A, MRPL21, IGHMBP2, MRGPRD, MRGPRF
16	30000000		4			30		30000000				114	161	141					PPP4C, DOC2A, TBX6, YPEL3, C16orf92, GDPD3, FAM57B, ALDOA, MAPK3, CORO1A, INO80E, HIRIP3, TAOK2
14	21400000		9			20		21400000					179						TPPP2, RP11-998D10.1, RNASE13, RNASE7, RNASE8, ARHGEF40, ZNF219, TMEM253, RNASE2, METTL17, SLC39A2, NDRG2
11	74200000	39			6	19	44	74200000			20								LIPT2, POLD3
11	74200000	39			6	19	44	74300000			23	172		255					LIPT2, POLD3
4	72600000		61					72600000	222			8	58	24	144				GC
7	103600000		50					103600000						8					RELN, ORC5
10	53200000			84				53200000					7						PRKG1
2	179000000	7						179000000				107							RBM45, OSBPL6
11	26200000				64	3	76	26300000	7	197			15	46	178	157			ANO3
10	30400000				52	16		30400000	30			191		3					KIAA1462, MTPAP
10	30400000				52	16		30500000						7	201				KIAA1462, MTPAP
6	49600000				41		15	49700000		93						10	5		RHAG, CRISP2, CRISP3, PGK2
6	49400000				67		12	49500000			127				147	1	13		MUT, CENPQ, GLYATL3, C6orf141, RHAG
11	67400000						64	67400000									61	9	TBX10, ACY3, ALDH3B2
12	13000000						112	13000000								9	105		GPRC5A, GPRC5D, HEBP1, KIAA1467
8	4000000				54	10		4000000					149						CSMD1
11	7400000				3	37		7400000					206						SYT9, OLFML1, PPFIBP2
6	82400000				2	40	99	82500000					222						FAM46A
4	8400000				62	1		8500000					244						ACOX3, TRMT44, GPR78, CPZ
11	68000000						2	68000000								147			C11orf24, LRP5
2	204600000				70			204700000			7								CD28, CTLA4
2	13600000				4	4	10	13600000			43

## Sheet: TableS8_enrich_HH
Table S8. Window enrichment analysis of the top 1% ranking genes by haplotype homozygosity tests in three Siberian population groups.
Significantly enriched GO-terms, with EASE score < 0.01, are presented. In the Population column “ABST” refers to the Altai-Kizhi, Buryat, Shor and Teleut Siberian populations; “EEY” refers to the Evenk, Even and Yakut Siberian populations; “CEK” refers to the Chukchi, Eskimo and Koryak Siberian population.
Population	Test	GO-term	EASE score	FDR	GO Name	# of windows in which GO term appears in top 1%	Genes directly associated with the GO-term
ABST	iHS	GO:0044093	0.00026738	0.0913459	positive regulation of molecular function	23
ABST	iHS	GO:0043085	0.000724019	0.0913459	positive regulation of catalytic activity	20
ABST	iHS	GO:0051345	0.000909974	0.0913459	positive regulation of hydrolase activity	14
ABST	iHS	GO:0001934	0.00286148	0.0913459	positive regulation of protein phosphorylation	9	DOK7 AIF1 TNF ERBB4 ADAM17
ABST	iHS	GO:0033674	0.00299683	0.0913459	positive regulation of kinase activity	12
ABST	iHS	GO:0006950	0.00338468	0.0913459	response to stress	29	MAPK1 HSPA1L HSPA1A
ABST	iHS	GO:0051347	0.00345811	0.0913459	positive regulation of transferase activity	12
ABST	iHS	GO:0030334	0.00372579	0.0913459	regulation of cell migration	11	ERBB4
ABST	iHS	GO:0048583	0.00413045	0.0971935	regulation of response to stimulus	29
ABST	iHS	GO:0042327	0.00443122	0.0913459	positive regulation of phosphorylation	9
ABST	iHS	GO:0030335	0.0049844	0.0913459	positive regulation of cell migration	8	ADAM17 MAPK1 AIF1 CREB3L4 VIL1 ERBB4
ABST	iHS	GO:2000145	0.00521248	0.0913459	regulation of cell motility	11
ABST	iHS	GO:0045937	0.00543183	0.0913459	positive regulation of phosphate metabolic process	9
ABST	iHS	GO:0010562	0.00543183	0.0913459	positive regulation of phosphorus metabolic process	9
ABST	iHS	GO:2000147	0.00543468	0.0913459	positive regulation of cell motility	8
ABST	iHS	GO:0051336	0.00550563	0.0971935	regulation of hydrolase activity	16
ABST	iHS	GO:0002274	0.00576797	0.0913459	myeloid leukocyte activation	5
ABST	iHS	GO:0045860	0.00648183	0.0971935	positive regulation of protein kinase activity	11	EPX JTB
ABST	iHS	GO:0040017	0.0067856	0.0913459	positive regulation of locomotion	8
ABST	iHS	GO:0009966	0.00685415	0.115772	regulation of signal transduction	24
ABST	iHS	GO:0051272	0.00697064	0.0913459	positive regulation of cellular component movement	8	ADAM17
ABST	iHS	GO:0050921	0.00752335	0.0913459	positive regulation of chemotaxis	5	PPM1F
ABST	iHS	GO:0065009	0.00767142	0.115772	regulation of molecular function	26
ABST	iHS	GO:0051270	0.00783538	0.101248	regulation of cellular component movement	11
ABST	iHS	GO:0040012	0.00874733	0.111194	regulation of locomotion	11
ABST	iHS	GO:0033554	0.00955691	0.115772	cellular response to stress	17
ABST	iHS	GO:0006913	0.00974553	0.0971935	nucleocytoplasmic transport	7	CAMK4 NSRP1
ABST	iHS	GO:0009628	0.00991857	0.115772	response to abiotic stimulus	13
EEY	iHS	GO:0051130	0.000124335	0.0411907	positive regulation of cellular component organization	16
EEY	iHS	GO:0051270	0.00109146	0.0900146	regulation of cellular component movement	14
EEY	iHS	GO:0044260	0.00111843	0.0900146	cellular macromolecule metabolic process	55
EEY	iHS	GO:0051128	0.00134213	0.0900146	regulation of cellular component organization	24
EEY	iHS	GO:0030334	0.0013943	0.0900146	regulation of cell migration	13	MINK1 SGK1 ERBB4
EEY	iHS	GO:2000145	0.00199835	0.0900146	regulation of cell motility	13
EEY	iHS	GO:0048522	0.00224762	0.0900146	positive regulation of cellular process	42
EEY	iHS	GO:0032879	0.00226865	0.0900146	regulation of localization	25
EEY	iHS	GO:0043254	0.00275649	0.0900146	regulation of protein complex assembly	8
EEY	iHS	GO:0019538	0.00315943	0.0900146	protein metabolic process	39	OTUB1 NUMBL
EEY	iHS	GO:0009966	0.00352046	0.0900146	regulation of signal transduction	28
EEY	iHS	GO:0032271	0.0036567	0.0900146	regulation of protein polymerization	6
EEY	iHS	GO:0040012	0.00377309	0.0900146	regulation of locomotion	13
EEY	iHS	GO:0043170	0.00420701	0.0961991	macromolecule metabolic process	56
EEY	iHS	GO:0044267	0.00460301	0.0900146	cellular protein metabolic process	34	DPM3 MUC1 MTX1 RPL14 SRPRB RPS7 B3GNT5 PIGQ SRP19
EEY	iHS	GO:0007166	0.00461101	0.0900146	cell surface receptor signaling pathway	32	IGSF6 CXCR1 CXCR2 GP1BA
EEY	iHS	GO:0048518	0.0050005	0.0961991	positive regulation of biological process	43
EEY	iHS	GO:0045664	0.00567077	0.0900146	regulation of neuron differentiation	11	C5orf13
EEY	iHS	GO:0050767	0.00602042	0.0900146	regulation of neurogenesis	12
EEY	iHS	GO:0023051	0.00608398	0.0973526	regulation of signaling	30
EEY	iHS	GO:0031346	0.00647654	0.0900146	positive regulation of cell projection organization	7
EEY	iHS	GO:0010769	0.00684164	0.0900146	regulation of cell morphogenesis involved in differentiation	8
EEY	iHS	GO:0022604	0.00744892	0.0900146	regulation of cell morphogenesis	10
EEY	iHS	GO:0030833	0.00836417	0.0900146	regulation of actin filament polymerization	5	ARPC2 CORO1A
EEY	iHS	GO:0048869	0.00836936	0.101677	cellular developmental process	30
EEY	iHS	GO:0042127	0.00840227	0.099871	regulation of cell proliferation	22	SGK1 NR3C1 CFDP1
EEY	iHS	GO:0000904	0.00898062	0.0900146	cell morphogenesis involved in differentiation	6	RELN
EEY	iHS	GO:0040008	0.00940365	0.0973526	regulation of growth	13	HEPACAM
EEY	iHS	GO:0006605	0.00949671	0.0961991	protein targeting	10	YWHAQ
EEY	iHS	GO:0042325	0.00993795	0.099871	regulation of phosphorylation	18
CEK	iHS	GO:0006886	0.000904647	0.0664678	intracellular protein transport	15	SEC23IP COG3 VPS16 RAMP2 UNC93B1
CEK	iHS	GO:0007018	0.000931053	0.0664678	microtubule-based movement	8	DNAH14 KLC2 DNAH11
CEK	iHS	GO:0015031	0.00226453	0.122882	protein transport	20	VPS25 RAMP2 RABEP2 RAB1B ARF5 EXOC6 COG1 COG3 YIF1A DMBT1
CEK	iHS	GO:0010970	0.00245759	0.0664678	microtubule-based transport	5
CEK	iHS	GO:0060249	0.0026133	0.0800995	anatomical structure homeostasis	8
CEK	iHS	GO:0045184	0.00274501	0.126234	establishment of protein localization	20
CEK	iHS	GO:0046907	0.00292935	0.126234	intracellular transport	19
CEK	iHS	GO:0034645	0.00310131	0.146365	cellular macromolecule biosynthetic process	33
CEK	iHS	GO:0051649	0.00333033	0.145866	establishment of localization in cell	23
CEK	iHS	GO:0008088	0.00336051	0.0664678	axon cargo transport	4	KLC2 CNTNAP1 SLC6A4
CEK	iHS	GO:0030705	0.0034118	0.0664678	cytoskeleton-dependent intracellular transport	5
CEK	iHS	GO:0009059	0.00403087	0.177016	macromolecule biosynthetic process	33
CEK	iHS	GO:0006891	0.00479382	0.0664678	intra-Golgi vesicle-mediated transport	4	COG3 COG1
CEK	iHS	GO:0007165	0.00864281	0.193065	signal transduction	42	ARHGAP8 CHKA RIN1 ESR2 P2RX3 GNL1 IGF2R SPNS1 TNFSF18 PLEKHH3 PRR5-ARHGAP8 TNFSF4 MAP2K5 LAT PRKG1 MCC TOLLIP CNTNAP1 SPARCL1 ERBB4 TANK
ABST	XP-EHH	GO:0045620	0.00770955	0.482023	negative regulation of lymphocyte differentiation	4
CEK	XP-EHH	GO:0006952	0.00204605	0.324337	defense response	18	MX2 ICOSLG CRISP3

## Sheet: TableS9_enrich_PBS
Table S9. Gene enrichment analysis of the genes with maximum PBS present in the top 1% windows in all Siberian populations.
The biological processes with EASE score < 0.01 estimated from genes present in the top 1% PBS windows that had the maximum PBS value as reported by DAVID. The “Term” indicates the respective enriched biological process enriched in our gene list, “%” refers to the percentage of genes in the biological process that are present in our top 1% PBS gene list. The EASE-score and multiple-correction for…
Population	Term	%	EASE	Bonferroni	Benjamini	FDR	Genes
Altai	GO:0007155~cell adhesion	10.2564	0.00450083	0.989062	0.989062	6.88001	CD4, CTNNA2, FERMT2, SORBS1, SIGLEC5, CNTN5, CNTNAP4, NEGR1, NRXN1, CTNNA3, NELL2, LSAMP
Altai	GO:0022610~biological adhesion	10.2564	0.00455401	0.989631	0.898174	6.9586	CD4, CTNNA2, FERMT2, SORBS1, SIGLEC5, CNTN5, CNTNAP4, NEGR1, NRXN1, CTNNA3, NELL2, LSAMP
Altai	GO:0050877~neurological system process	13.6752	0.00558784	0.996336	0.845831	8.47381	KCNQ1, CTNNA2, MYO9A, MYO3B, HTR2A, EPAS1, EPHB2, WDR36, CNTN5, PDE1C, SERINC5, CACNB2, NRXN1, RP1L1, PARK2, OR9Q1
Altai	GO:0050890~cognition	11.1111	0.00664474	0.998736	0.811451	9.99894	KCNQ1, MYO9A, MYO3B, HTR2A, EPAS1, EPHB2, WDR36, CNTN5, PDE1C, CACNB2, RP1L1, PARK2, OR9Q1
Shor	GO:0007155~cell adhesion	11.9658	0.000869567	0.505291	0.505291	1.32843	PXN, CDH23, PVRL1, GMDS, BMPR1B, CDH13, ITGA9, COL22A1, MTSS1, DSCAM, DAB1, LSAMP, LAMA2, ITGBL1
Shor	GO:0022610~biological adhesion	11.9658	0.000881084	0.509883	0.299916	1.34591	PXN, CDH23, PVRL1, GMDS, BMPR1B, CDH13, ITGA9, COL22A1, MTSS1, DSCAM, DAB1, LSAMP, LAMA2, ITGBL1
Evenki	GO:0030030~cell projection organization	7.5	0.00246524	0.886622	0.886622	3.76469	GAS7, CTNNA2, STRN, EPHB2, CDH13, SPAG16, ANK3, VAV2, PRKG1
Evenki	GO:0045885~positive regulation of survival gene product expression	2.5	0.00294818	0.926033	0.728031	4.48648	MEF2C, IL2RB, CDH13
Evenki	GO:0045884~regulation of survival gene product expression	2.5	0.0090121	0.999659	0.930161	13.1288	MEF2C, IL2RB, CDH13
Yakut	GO:0050877~neurological system process	15.2542	0.00122907	0.694797	0.694797	1.91567	CTNNA2, HTR2A, IMPG1, EPAS1, GRM4, ATXN1, EPHB2, WDR36, KCNMB4, CNTN5, CACNA2D4, SLC45A2, OR5AU1, CNTNAP2, RP1L1, SYN3, MBP, DLGAP2
Yakut	GO:0048666~neuron development	7.62712	0.00128792	0.711669	0.463035	2.00654	CTNNA2, TGFB2, STRN, GNGT1, EPHB2, ANK3, CNTNAP2, NTM, PRKG1
Yakut	GO:0019226~transmission of nerve impulse	7.62712	0.00157694	0.781932	0.398091	2.45161	CTNNA2, HTR2A, GRM4, ATXN1, KCNMB4, CNTNAP2, SYN3, MBP, DLGAP2
Yakut	GO:0007268~synaptic transmission	6.77966	0.00267182	0.924359	0.475568	4.12055	CTNNA2, HTR2A, GRM4, ATXN1, KCNMB4, SYN3, MBP, DLGAP2
Yakut	GO:0007267~cell-cell signaling	9.32203	0.00427792	0.98403	0.56282	6.52044	CTNNA2, MGST2, TGFB2, HTR2A, TNFSF8, GRM4, ATXN1, KCNMB4, SYN3, MBP, DLGAP2
Yakut	GO:0030182~neuron differentiation	7.62712	0.0061813	0.99748	0.631105	9.29166	CTNNA2, TGFB2, STRN, GNGT1, EPHB2, ANK3, CNTNAP2, NTM, PRKG1
Even	GO:0010975~regulation of neuron projection development	4.31034	0.000669317	0.39437	0.39437	1.01368	MAP1B, EPHB2, LRRC4C, KALRN, MBP
Even	GO:0031344~regulation of cell projection organization	4.31034	0.00164295	0.708169	0.459786	2.47111	MAP1B, EPHB2, LRRC4C, KALRN, MBP
Even	GO:0050770~regulation of axonogenesis	3.44828	0.00416072	0.95597	0.646885	6.14757	MAP1B, EPHB2, LRRC4C, MBP
Even	GO:0007155~cell adhesion	9.48276	0.00614905	0.990146	0.684931	8.95898	SDK2, SEMA5A, CD2, APP, MAGI1, SNED1, FAT3, COL24A1, LSAMP, LAMA2, ITGBL1
Even	GO:0022610~biological adhesion	9.48276	0.00620961	0.990585	0.606667	9.04336	SDK2, SEMA5A, CD2, APP, MAGI1, SNED1, FAT3, COL24A1, LSAMP, LAMA2, ITGBL1
Even	GO:0045664~regulation of neuron differentiation	4.31034	0.0069476	0.994603	0.581182	10.0658	MAP1B, EPHB2, LRRC4C, KALRN, MBP
Even	GO:0010769~regulation of cell morphogenesis involved in differentiation	3.44828	0.00959194	0.999267	0.643454	13.6418	MAP1B, EPHB2, LRRC4C, MBP
Koryak	GO:0019226~transmission of nerve impulse	7.92079	0.00199049	0.702819	0.702819	2.90567	CTNNA2, ASIC2, GRM4, ATXN1, HAP1, CNTNAP2, PARK2, MBP
Koryak	GO:0007155~cell adhesion	10.8911	0.00275759	0.813941	0.568655	4.00431	CTNNA2, ITGB5, EZR, PTK7, ITGB6, PDZD2, JUP, CNTNAP2, OPCML, LSAMP, COL6A6
Koryak	GO:0022610~biological adhesion	10.8911	0.00278621	0.817165	0.432429	4.04507	CTNNA2, ITGB5, EZR, PTK7, ITGB6, PDZD2, JUP, CNTNAP2, OPCML, LSAMP, COL6A6
Koryak	GO:0050877~neurological system process	14.8515	0.00279319	0.817943	0.346791	4.05502	PROM1, DTNBP1, KCNQ1, CTNNA2, ASIC2, OR12D3, GRM4, ATXN1, EPHB2, HAP1, PITPNA, CNTNAP2, PARK2, MBP, OR11A1
Koryak	GO:0007612~learning	3.9604	0.00353043	0.883962	0.34999	5.09943	GRM4, ATXN1, EPHB2, PARK2
Koryak	GO:0007268~synaptic transmission	6.93069	0.00407106	0.916619	0.339036	5.85858	CTNNA2, ASIC2, GRM4, ATXN1, HAP1, PARK2, MBP
Koryak	GO:0050771~negative regulation of axonogenesis	2.9703	0.00713075	0.987198	0.463451	10.0493	GRM4, ATXN1, EPHB2, PARK2
Koryak	GO:0048666~neuron development	6.93069	0.00754698	0.990083	0.438247	10.6058	NTN1, CTNNA2, EPHB2, ANK3, CNTNAP2, OPCML, PRKG1
Koryak	GO:0031345~negative regulation of cell projection organization	2.9703	0.0088968	0.995671	0.453768	12.3883	GRM4, ATXN1, EPHB2, PARK2
Eskimo	GO:0048666~neuron development	6.72269	0.00680451	0.996397	0.996397	9.98676	GNGT1, CNTN4, SLIT2, ANK3, DSCAM, CNTNAP2, ROBO2, PRKG1
Eskimo	GO:0008038~neuron recognition	2.52101	0.00943464	0.999595	0.97987	13.5907	CNTN4, SLIT2, CNTNAP2

## Sheet: TableS10_genelist
Table S10. Definition of gene lists hypothesized to be involved in cold adaptation.
The list of genes associated with biological processes and pathways hypothesized to be involved in cold adaptation. The "BMR" (basal metabolic rate) list was composed from genes involved in thyroid (Leonard et al. 2005), AMPK signalling, ATPase and mTOR signalling (Konarzewski and Książek 2013). The "Non-shivering thermogenesis" list was composed from genes involved in BAT (Cannon and Nedergaard …
Ensembl Gene ID	Gene Name	Source	Gene list
ENSG00000125686	MED1	GO:0002154	BMR
ENSG00000126351	THRA	GO:0002155	BMR
ENSG00000112983	BRD8	GO:0004887	BMR
ENSG00000012504	NR1H4	GO:0004887	BMR
ENSG00000144852	NR1I2	GO:0004887	BMR
ENSG00000143257	NR1I3	GO:0004887	BMR
ENSG00000160113	NR2F6	GO:0004887	BMR
ENSG00000119508	NR4A3	GO:0004887	BMR
ENSG00000126351	THRA	GO:0004887	BMR
ENSG00000151090	THRB	GO:0004887	BMR
ENSG00000165409	TSHR	GO:0004996	BMR
ENSG00000125618	PAX8	GO:0004996	BMR
ENSG00000115970	THADA	OMIM 611800	BMR
ENSG00000213523	SRA1	GO:0010861	BMR
ENSG00000228333	RXRB	GO:0030375	BMR
ENSG00000227322	RXRB	GO:0030375	BMR
ENSG00000206289	RXRB	GO:0030375	BMR
ENSG00000175221	MED16	GO:0030375	BMR
ENSG00000140396	NCOA2	GO:0030375	BMR
ENSG00000125686	MED1	GO:0030375	BMR
ENSG00000077522	ACTN2	GO:0030375	BMR
ENSG00000231321	RXRB	GO:0030375	BMR
ENSG00000235712	RXRB	GO:0030375	BMR
ENSG00000204231	RXRB	GO:0030375	BMR
ENSG00000101187	SLCO4A1	GO:0015349	BMR
ENSG00000147100	SLC16A2	GO:0015349	BMR
ENSG00000135346	CGA	GO:0030878	BMR
ENSG00000140279	DUOX2	GO:0030878	BMR
ENSG00000070193	FGF10	GO:0030878	BMR
ENSG00000107831	FGF8	GO:0030878	BMR
ENSG00000178919	FOXE1	GO:0030878	BMR
ENSG00000186790	FOXE3	GO:0030878	BMR
ENSG00000152804	HHEX	GO:0030878	BMR
ENSG00000105997	HOXA3	GO:0030878	BMR
ENSG00000106004	HOXA5	GO:0030878	BMR
ENSG00000120093	HOXB3	GO:0030878	BMR
ENSG00000128652	HOXD3	GO:0030878	BMR
ENSG00000136352	NKX2-1	GO:0030878	BMR
ENSG00000183072	NKX2-5	GO:0030878	BMR
ENSG00000125618	PAX8	GO:0030878	BMR
ENSG00000164690	SHH	GO:0030878	BMR
ENSG00000126778	SIX1	GO:0030878	BMR
ENSG00000166949	SMAD3	GO:0030878	BMR
ENSG00000184058	TBX1	GO:0030878	BMR
ENSG00000042832	TG	GO:0030878	BMR
ENSG00000092969	TGFB2	GO:0030878	BMR
ENSG00000126351	THRA	GO:0030878	BMR
ENSG00000042832	TG	GO:0006590	BMR
ENSG00000211448	DIO2	GO:0006590	BMR
ENSG00000115705	TPO	GO:0006590	BMR
ENSG00000009765	IYD	GO:0006591	BMR
ENSG00000104324	PGCP.1	GO:0006592	BMR
ENSG00000105641	SLC5A5	GO:0006593	BMR
ENSG00000258865	DIO3	GO:0006594	BMR
ENSG00000186790	FOXE3	GO:0006590	BMR
ENSG00000178919	FOXE1	GO:0006590	BMR
ENSG00000211452	DIO1	GO:0006590	BMR
ENSG00000125686	MED1	GO:0006590	BMR
ENSG00000135346	CGA	GO:0006590	BMR
ENSG00000101187	SLCO4A1	GO:0042403	BMR
ENSG00000042832	TG	GO:0042403	BMR
ENSG00000211448	DIO2	GO:0042403	BMR
ENSG00000176928	GCNT4	GO:0042403	BMR
ENSG00000103316	CRYM	GO:0042403	BMR
ENSG00000157542	KCNJ6	GO:0042403	BMR
ENSG00000173597	SULT1B1	GO:0042403	BMR
ENSG00000189056	RELN	GO:0042403	BMR
ENSG00000140279	DUOX2	GO:0042403	BMR
ENSG00000141837	CACNA1A	GO:0042403	BMR
ENSG00000211448	DIO2	GO:0042404	BMR
ENSG00000125618	PAX8	GO:2000611	BMR
ENSG00000107485	GATA3	GO:2000611	BMR
ENSG00000105707	HPN	GO:2000611	BMR
ENSG00000185340	GAS2L1	GO:0046966	BMR
ENSG00000137947	GTF2B	GO:0046966	BMR
ENSG00000118418	HMGN3	GO:0046966	BMR
ENSG00000168453	HR	GO:0046966	BMR
ENSG00000171988	JMJD1C	GO:0046966	BMR
ENSG00000125686	MED1	GO:0046966	BMR
ENSG00000184634	MED12	GO:0046966	BMR
ENSG00000108510	MED13	GO:0046966	BMR
ENSG00000180182	MED14	GO:0046966	BMR
ENSG00000175221	MED16	GO:0046966	BMR
ENSG00000042429	MED17	GO:0046966	BMR
ENSG00000008838	MED24	GO:0046966	BMR
ENSG00000164758	MED30	GO:0046966	BMR
ENSG00000136146	MED4	GO:0046966	BMR
ENSG00000124151	NCOA3	GO:0046966	BMR
ENSG00000198646	NCOA6	GO:0046966	BMR
ENSG00000141027	NCOR1	GO:0046966	BMR
ENSG00000131910	NR0B2	GO:0046966	BMR
ENSG00000165671	NSD1	GO:0046966	BMR
ENSG00000213024	NUP62	GO:0046966	BMR
ENSG00000135114	OASL	GO:0046966	BMR
ENSG00000160310	PRMT2	GO:0046966	BMR
ENSG00000131470	PSMC3IP	GO:0046966	BMR
ENSG00000228333	RXRB	GO:0046966	BMR
ENSG00000227322	RXRB	GO:0046966	BMR
ENSG00000206289	RXRB	GO:0046966	BMR
ENSG00000231321	RXRB	GO:0046966	BMR
ENSG00000235712	RXRB	GO:0046966	BMR
ENSG00000204231	RXRB	GO:0046966	BMR
ENSG00000064995	TAF11	GO:0046966	BMR
ENSG00000178913	TAF7	GO:0046966	BMR
ENSG00000054118	THRAP3	GO:0046966	BMR
ENSG00000153827	TRIP12	GO:0046966	BMR
ENSG00000087077	TRIP6	GO:0046966	BMR
ENSG00000108278	ZNHIT3	GO:0046966	BMR
ENSG00000260952	ZNHIT3.1	GO:0046966	BMR
ENSG00000125845	BMP2	GO:0060129	BMR
ENSG00000107831	FGF8	GO:0060129	BMR
ENSG00000138685	FGF2	GO:0060129	BMR
ENSG00000162552	WNT4	GO:0060129	BMR
ENSG00000103316	CRYM	GO:0070324	BMR
ENSG00000126351	THRA	GO:0070324	BMR
ENSG00000184254	ALDH1A3	GO:0070324	BMR
ENSG00000103811	CTSH	GO:0070324	BMR
ENSG00000101187	SLCO4A1	GO:0070327	BMR
ENSG00000147100	SLC16A2	GO:0070327	BMR
ENSG00000103316	CRYM	GO:0070327	BMR
ENSG00000125618	PAX8	GO:2000612	BMR
ENSG00000164733	CTSB	GO:0097067	BMR
ENSG00000103811	CTSH	GO:0097067	BMR
ENSG00000135047	CTSL1	GO:0097067	BMR
ENSG00000163131	CTSS	GO:0097067	BMR
ENSG00000185340	GAS2L1	GO:0097067	BMR
ENSG00000102145	GATA1	GO:0097067	BMR
ENSG00000105707	HPN	GO:0097066	BMR
ENSG00000157404	KIT	GO:0097067	BMR
ENSG00000119138	KLF9	GO:0097067	BMR
ENSG00000135363	LMO2	GO:0097067	BMR
ENSG00000125686	MED1	GO:0097067	BMR
ENSG00000179921	GPBAR1	OMIM 610147	BMR
ENSG00000071539	TRIP13	OMIM 604507	BMR
ENSG00000118260	CREB1	OMIM 123810	BMR
ENSG00000125733	TRIP10	OMIM 604504	BMR
ENSG00000100815	TRIP11	OMIM 604505	BMR
ENSG00000166200	COPS2	OMIM 604508	BMR
ENSG00000113231	PDE8B	OMIM 603390	BMR
ENSG00000104825	NFKBIB	OMIM 604495	BMR
ENSG00000103671	TRIP4	OMIM 604501	BMR
ENSG00000134200	TSHB	OMIM 188540	BMR
ENSG00000187742	SECISBP2	OMIM 607693	BMR
ENSG00000087191	PSMC5	OMIM 601681	BMR
ENSG00000009765	IYD	OMIM 612025	BMR
ENSG00000105641	SLC5A5	OMIM 601843	BMR
ENSG00000115705	TPO	OMIM 606765	BMR
ENSG00000123561	SERPINA7	OMIM 314200	BMR
ENSG00000115970	THADA	OMIM 611800	BMR
ENSG00000004660	CAMKK1	AMPK Signalling Pathway (Wikigenes)	BMR
ENSG00000006831	ADIPOR2	AMPK Signalling Pathway (Wikigenes)	BMR
ENSG00000051382	PIK3CB	AMPK Signalling Pathway (Wikigenes)	BMR
ENSG00000064489	MEF2BNB-MEF2B	AMPK Signalling Pathway (Wikigenes)	BMR
ENSG00000066044	ELAVL1	AMPK Signalling Pathway (Wikigenes)	BMR
ENSG00000072310	SREBF1	AMPK Signalling Pathway (Wikigenes)	BMR
ENSG00000078142	PIK3C3	AMPK Signalling Pathway (Wikigenes)	BMR
ENSG00000079435	LIPE	AMPK Signalling Pathway (Wikigenes)	BMR
ENSG00000082146	STRADB	AMPK Signalling Pathway (Wikigenes)	BMR
ENSG00000101076	HNF4A	AMPK Signalling Pathway (Wikigenes)	BMR
ENSG00000103197	TSC2	AMPK Signalling Pathway (Wikigenes)	BMR
ENSG00000103319	EEF2K	AMPK Signalling Pathway (Wikigenes)	BMR
ENSG00000104812	GYS1	AMPK Signalling Pathway (Wikigenes)	BMR
ENSG00000105221	AKT2	AMPK Signalling Pathway (Wikigenes)	BMR
ENSG00000105647	PIK3R2	AMPK Signalling Pathway (Wikigenes)	BMR
ENSG00000105851	PIK3CG	AMPK Signalling Pathway (Wikigenes)	BMR
ENSG00000108443	RPS6KB1	AMPK Signalling Pathway (Wikigenes)	BMR
ENSG00000110931	CAMKK2	AMPK Signalling Pathway (Wikigenes)	BMR
ENSG00000111713	GYS2	AMPK Signalling Pathway (Wikigenes)	BMR
ENSG00000113161	HMGCR	AMPK Signalling Pathway (Wikigenes)	BMR
ENSG00000116678	LEPR	AMPK Signalling Pathway (Wikigenes)	BMR
ENSG00000117461	PIK3R3	AMPK Signalling Pathway (Wikigenes)	BMR
ENSG00000118046	STK11	AMPK Signalling Pathway (Wikigenes)	BMR
ENSG00000120907	ADRA1A	AMPK Signalling Pathway (Wikigenes)	BMR
ENSG00000121879	PIK3CA	AMPK Signalling Pathway (Wikigenes)	BMR
ENSG00000125520	SLC2A4RG	AMPK Signalling Pathway (Wikigenes)	BMR
ENSG00000125695	RP11-51F16.8	AMPK Signalling Pathway (Wikigenes)	BMR
ENSG00000129965	INS-IGF2	AMPK Signalling Pathway (Wikigenes)	BMR
ENSG00000133101	CCNA1	AMPK Signalling Pathway (Wikigenes)	BMR
ENSG00000134057	CCNB1	AMPK Signalling Pathway (Wikigenes)	BMR
ENSG00000141510	TP53	AMPK Signalling Pathway (Wikigenes)	BMR
ENSG00000142208	AKT1	AMPK Signalling Pathway (Wikigenes)	BMR
ENSG00000145386	CCNA2	AMPK Signalling Pathway (Wikigenes)	BMR
ENSG00000145675	PIK3R1	AMPK Signalling Pathway (Wikigenes)	BMR
ENSG00000155846	PPARGC1B	AMPK Signalling Pathway (Wikigenes)	BMR
ENSG00000159346	ADIPOR1	AMPK Signalling Pathway (Wikigenes)	BMR
ENSG00000165699	TSC1	AMPK Signalling Pathway (Wikigenes)	BMR
ENSG00000169710	FASN	AMPK Signalling Pathway (Wikigenes)	BMR
ENSG00000170214	ADRA1B	AMPK Signalling Pathway (Wikigenes)	BMR
ENSG00000171105	INSR	AMPK Signalling Pathway (Wikigenes)	BMR
ENSG00000171608	PIK3CD	AMPK Signalling Pathway (Wikigenes)	BMR
ENSG00000174697	LEP	AMPK Signalling Pathway (Wikigenes)	BMR
ENSG00000175634	RPS6KB2	AMPK Signalling Pathway (Wikigenes)	BMR
ENSG00000181092	ADIPOQ	AMPK Signalling Pathway (Wikigenes)	BMR
ENSG00000182621	PLCB1	AMPK Signalling Pathway (Wikigenes)	BMR
ENSG00000124762	CDKN1A	AMPK Signalling Pathway (Wikigenes)	BMR
ENSG00000169169	CPT1C	AMPK Signalling Pathway (Wikigenes)	BMR
ENSG00000110090	CPT1A	AMPK Signalling Pathway (Wikigenes)	BMR
ENSG00000205560	CPT1B	AMPK Signalling Pathway (Wikigenes)	BMR
ENSG00000167658	EEF2	AMPK Signalling Pathway (Wikigenes)	BMR
ENSG00000187840	EIF4EBP1	AMPK Signalling Pathway (Wikigenes)	BMR
ENSG00000160741	CRTC2	AMPK Signalling Pathway (Wikigenes)	BMR
ENSG00000198793	MTOR	AMPK Signalling Pathway (Wikigenes)	BMR
ENSG00000132142	ACACA	AMPK Signalling Pathway (Wikigenes)	BMR
ENSG00000076555	ACACB	AMPK Signalling Pathway (Wikigenes)	BMR
ENSG00000106617	PRKAG2	AMPK Signalling Pathway (Wikigenes)	BMR
ENSG00000135932	CAB39	AMPK Signalling Pathway (Wikigenes)	BMR
ENSG00000170525	PFKFB3	AMPK Signalling Pathway (Wikigenes)	BMR
ENSG00000115592	PRKAG3	AMPK Signalling Pathway (Wikigenes)	BMR
ENSG00000132356	PRKAA1	AMPK Signalling Pathway (Wikigenes)	BMR
ENSG00000162409	PRKAA2	AMPK Signalling Pathway (Wikigenes)	BMR
ENSG00000111725	PRKAB1	AMPK Signalling Pathway (Wikigenes)	BMR
ENSG00000131791	PRKAB2	AMPK Signalling Pathway (Wikigenes)	BMR
ENSG00000266198	PRKAB2	AMPK Signalling Pathway (Wikigenes)	BMR
ENSG00000142875	PRKACB	AMPK Signalling Pathway (Wikigenes)	BMR
ENSG00000165059	PRKACG	AMPK Signalling Pathway (Wikigenes)	BMR
ENSG00000181929	PRKAG1	AMPK Signalling Pathway (Wikigenes)	BMR
ENSG00000141564	RPTOR	AMPK Signalling Pathway (Wikigenes)	BMR
ENSG00000181856	SLC2A4	AMPK Signalling Pathway (Wikigenes)	BMR
ENSG00000018625	ATP1A2	ATPase genes	BMR
ENSG00000132681	ATP1A4	ATPase genes	BMR
ENSG00000105409	ATP1A3	ATPase genes	BMR
ENSG00000163399	ATP1A1	ATPase genes	BMR
ENSG00000103319	EEF2K	mTOR Signalling Pathway (Wikigenes)	BMR
ENSG00000131791	PRKAB2	mTOR Signalling Pathway (Wikigenes)	BMR
ENSG00000151247	EIF4E	mTOR Signalling Pathway (Wikigenes)	BMR
ENSG00000108443	RPS6KB1	mTOR Signalling Pathway (Wikigenes)	BMR
ENSG00000063046	EIF4B	mTOR Signalling Pathway (Wikigenes)	BMR
ENSG00000105221	AKT2	mTOR Signalling Pathway (Wikigenes)	BMR
ENSG00000100614	PPM1A	mTOR Signalling Pathway (Wikigenes)	BMR
ENSG00000198793	MTOR	mTOR Signalling Pathway (Wikigenes)	BMR
ENSG00000103197	TSC2	mTOR Signalling Pathway (Wikigenes)	BMR
ENSG00000181929	PRKAG1	mTOR Signalling Pathway (Wikigenes)	BMR
ENSG00000162409	PRKAA2	mTOR Signalling Pathway (Wikigenes)	BMR
ENSG00000137154	RPS6	mTOR Signalling Pathway (Wikigenes)	BMR
ENSG00000114867	EIF4G1	mTOR Signalling Pathway (Wikigenes)	BMR
ENSG00000132356	PRKAA1	mTOR Signalling Pathway (Wikigenes)	BMR
ENSG00000187840	EIF4EBP1	mTOR Signalling Pathway (Wikigenes)	BMR
ENSG00000106615	RHEB	mTOR Signalling Pathway (Wikigenes)	BMR
ENSG00000118046	STK11	mTOR Signalling Pathway (Wikigenes)	BMR
ENSG00000266173	STRADA	mTOR Signalling Pathway (Wikigenes)	BMR
ENSG00000141564	RPTOR	mTOR Signalling Pathway (Wikigenes)	BMR
ENSG00000165699	TSC1	mTOR Signalling Pathway (Wikigenes)	BMR
ENSG00000167965	MLST8	mTOR Signalling Pathway (Wikigenes)	BMR
ENSG00000082146	STRADB	mTOR Signalling Pathway (Wikigenes)	BMR
ENSG00000102547	CAB39L	mTOR Signalling Pathway (Wikigenes)	BMR
ENSG00000115592	PRKAG3	mTOR Signalling Pathway (Wikigenes)	BMR
ENSG00000106617	PRKAG2	mTOR Signalling Pathway (Wikigenes)	BMR
ENSG00000135932	CAB39	mTOR Signalling Pathway (Wikigenes)	BMR
ENSG00000111725	PRKAB1	mTOR Signalling Pathway (Wikigenes)	BMR
ENSG00000135744	AGT	Svensson et al 2010	Non-shivering thermogenesis
ENSG00000081181	ARG2	Svensson et al 2010	Non-shivering thermogenesis
ENSG00000101144	BMP7	Kajimura et al. 2010 review	Non-shivering thermogenesis
ENSG00000244207	C4A	Svensson et al 2010	Non-shivering thermogenesis
ENSG00000206340	C4A	Svensson et al 2010	Non-shivering thermogenesis
ENSG00000227746	C4A	Svensson et al 2010	Non-shivering thermogenesis
ENSG00000244731	C4A	Svensson et al 2010	Non-shivering thermogenesis
ENSG00000236625	C4B	Svensson et al 2010	Non-shivering thermogenesis
ENSG00000224639	C4B	Svensson et al 2010	Non-shivering thermogenesis
ENSG00000224389	C4B	Svensson et al 2010	Non-shivering thermogenesis
ENSG00000228267	C4B	Svensson et al 2010	Non-shivering thermogenesis
ENSG00000074410	CA12	Svensson et al 2010	Non-shivering thermogenesis
ENSG00000172216	CEBPB	Kajimura et al. 2010 review	Non-shivering thermogenesis
ENSG00000221869	CEBPD	Kajimura et al. 2010 review	Non-shivering thermogenesis
ENSG00000092067	CEBPE	Kajimura et al. 2010 review	Non-shivering thermogenesis
ENSG00000153879	CEBPG	Kajimura et al. 2010 review	Non-shivering thermogenesis
ENSG00000115816	CEBPZ	Kajimura et al. 2010 review	Non-shivering thermogenesis
ENSG00000176194	CIDEA	Kajimura et al. 2010 review	Non-shivering thermogenesis
ENSG00000223572	CKMT1A	Svensson et al 2010	Non-shivering thermogenesis
ENSG00000237289	CKMT1B	Svensson et al 2010	Non-shivering thermogenesis
ENSG00000131730	CKMT2	Svensson et al 2010	Non-shivering thermogenesis
ENSG00000106078	COBL	Svensson et al 2010	Non-shivering thermogenesis
ENSG00000159692	CTBP1	Kajimura et al. 2010 review	Non-shivering thermogenesis
ENSG00000175029	CTBP2	Kajimura et al. 2010 review	Non-shivering thermogenesis
ENSG00000172115	CYCS	Hondares et al. 2010	Non-shivering thermogenesis
ENSG00000140505	CYP1A2	Svensson et al 2010	Non-shivering thermogenesis
ENSG00000211448	DIO2	Hondares et al. 2010	Non-shivering thermogenesis
ENSG00000119915	ELOVL3	Kajimura et al. 2010 review	Non-shivering thermogenesis
ENSG00000163064	EN1	Kajimura et al. 2010 review	Non-shivering thermogenesis
ENSG00000196468	FGF16	Kajimura et al. 2010 review	Non-shivering thermogenesis
ENSG00000162344	FGF19	Kajimura et al. 2010 review	Non-shivering thermogenesis
ENSG00000105550	FGF21	Hondares et al. 2010	Non-shivering thermogenesis
ENSG00000176692	FOXC2	Kajimura et al. 2010 review	Non-shivering thermogenesis
ENSG00000184344	GDF3	Kajimura et al. 2010 review	Non-shivering thermogenesis
ENSG00000134240	HMGCS2	Svensson et al 2010	Non-shivering thermogenesis
ENSG00000211899	IGHM	Svensson et al 2010	Non-shivering thermogenesis
ENSG00000211666	IGLV2-14	Svensson et al 2010	Non-shivering thermogenesis
ENSG00000077943	ITGA8	Svensson et al 2010	Non-shivering thermogenesis
ENSG00000171303	KCNK3	Svensson et al 2010	Non-shivering thermogenesis
ENSG00000174697	LEP	Frederich et al. (1995)	Non-shivering thermogenesis
ENSG00000116678	LEPR	Hancock et al. 2008, Dulloo et al. 2002	Non-shivering thermogenesis
ENSG00000079435	LIPE	Hondares et al. 2010	Non-shivering thermogenesis
ENSG00000111049	MYF5	Kajimura et al. 2010 review	Non-shivering thermogenesis
ENSG00000133392	MYH11	Svensson et al 2010	Non-shivering thermogenesis
ENSG00000140396	NCOA2	Kajimura et al. 2010 review	Non-shivering thermogenesis
ENSG00000180530	NRIP1	Kajimura et al. 2010 review	Non-shivering thermogenesis
ENSG00000186951	PPARA	Hondares et al. 2010	Non-shivering thermogenesis
ENSG00000132170	PPARG	Kajimura et al. 2010 review	Non-shivering thermogenesis
ENSG00000109819	PPARGC1A	Hondares et al. 2010	Non-shivering thermogenesis
ENSG00000057657	PRDM1	Kajimura et al. 2010 review	Non-shivering thermogenesis
ENSG00000170325	PRDM10	Kajimura et al. 2010 review	Non-shivering thermogenesis
ENSG00000019485	PRDM11	Kajimura et al. 2010 review	Non-shivering thermogenesis
ENSG00000130711	PRDM12	Kajimura et al. 2010 review	Non-shivering thermogenesis
ENSG00000112238	PRDM13	Kajimura et al. 2010 review	Non-shivering thermogenesis
ENSG00000147596	PRDM14	Kajimura et al. 2010 review	Non-shivering thermogenesis
ENSG00000141956	PRDM15	Kajimura et al. 2010 review	Non-shivering thermogenesis
ENSG00000142611	PRDM16	Kajimura et al. 2010 review	Non-shivering thermogenesis
ENSG00000116731	PRDM2	Kajimura et al. 2010 review	Non-shivering thermogenesis
ENSG00000110851	PRDM4	Kajimura et al. 2010 review	Non-shivering thermogenesis
ENSG00000138738	PRDM5	Kajimura et al. 2010 review	Non-shivering thermogenesis
ENSG00000061455	PRDM6	Kajimura et al. 2010 review	Non-shivering thermogenesis
ENSG00000126856	PRDM7	Kajimura et al. 2010 review	Non-shivering thermogenesis
ENSG00000152784	PRDM8	Kajimura et al. 2010 review	Non-shivering thermogenesis
ENSG00000164256	PRDM9	Kajimura et al. 2010 review	Non-shivering thermogenesis
ENSG00000139687	RB1	Kajimura et al. 2010 review	Non-shivering thermogenesis
ENSG00000080839	RBL1	Kajimura et al. 2010 review	Non-shivering thermogenesis
ENSG00000198959	TGM2	Svensson et al 2010	Non-shivering thermogenesis
ENSG00000122691	TWIST1	Kajimura et al. 2010 review	Non-shivering thermogenesis
ENSG00000102078	SLC25A14	Cioffi et al. 2009	Non-shivering thermogenesis
ENSG00000175567	UCP2	OMIM 601693	Non-shivering thermogenesis
ENSG00000175564	UCP3	OMIM 602044	Non-shivering thermogenesis
ENSG00000109424	UCP1	Hondares et al. 2010	Non-shivering thermogenesis
ENSG00000153291	SLC25A27	Cioffi et al. 2009	Non-shivering thermogenesis
ENSG00000184160	ADRA2C	GO:0010700	Non-shivering thermogenesis
ENSG00000169860	P2RY1	GO:0010700	Non-shivering thermogenesis
ENSG00000106804	C5	GO:0010700	Non-shivering thermogenesis
ENSG00000095303	PTGS1	GO:0010700	Non-shivering thermogenesis
ENSG00000150594	ADRA2A	GO:0010700	Non-shivering thermogenesis
ENSG00000222040	ADRA2B	GO:0010700	Non-shivering thermogenesis
ENSG00000101405	OXT	GO:0010701	Non-shivering thermogenesis
ENSG00000170425	ADORA2B	GO:0010701	Non-shivering thermogenesis
ENSG00000180914	OXTR	GO:0010701	Non-shivering thermogenesis
ENSG00000135744	AGT	GO:0014061	Non-shivering thermogenesis
ENSG00000128271	ADORA2A	GO:0014061	Non-shivering thermogenesis
ENSG00000175003	SLC22A1	GO:0015874	Non-shivering thermogenesis
ENSG00000165240	ATP7A	GO:0042415	Non-shivering thermogenesis
ENSG00000160932	LY6E	GO:0042415	Non-shivering thermogenesis
ENSG00000116016	EPAS1	GO:0042415	Non-shivering thermogenesis
ENSG00000185345	PARK2	GO:0042415	Non-shivering thermogenesis
ENSG00000123454	DBH	GO:0042421	Non-shivering thermogenesis
ENSG00000180176	TH	GO:0042421	Non-shivering thermogenesis
ENSG00000165240	ATP7A	GO:0042421	Non-shivering thermogenesis
ENSG00000107485	GATA3	GO:0042421	Non-shivering thermogenesis
ENSG00000010322	NISCH	GO:0048243	Non-shivering thermogenesis
ENSG00000150594	ADRA2A	GO:0051380	Non-shivering thermogenesis
ENSG00000188778	ADRB3	GO:0051380	Non-shivering thermogenesis
ENSG00000043591	ADRB1	GO:0051380	Non-shivering thermogenesis
ENSG00000169252	ADRB2	GO:0051380	Non-shivering thermogenesis
ENSG00000105290	APLP1	GO:0071874	Non-shivering thermogenesis
ENSG00000164107	HAND2	GO:2000763	Non-shivering thermogenesis
ENSG00000187688	TRPV2	GO:0009266	Response to temperature
ENSG00000167723	TRPV3	GO:0009266	Response to temperature
ENSG00000144481	TRPM8	GO:0009266	Response to temperature
ENSG00000162390	ACOT11	GO:0009266	Response to temperature
ENSG00000023572	GLRX2	GO:0009266	Response to temperature
ENSG00000109991	P2RX3	GO:0009266	Response to temperature
ENSG00000134240	HMGCS2	GO:0009266	Response to temperature
ENSG00000117525	F3	GO:0009266	Response to temperature
ENSG00000196468	FGF16	GO:0009266	Response to temperature
ENSG00000197930	ERO1L	GO:0009266	Response to temperature
ENSG00000261132	HSF1.1	GO:0009408	Response to temperature
ENSG00000115211	EIF2B4	GO:0009408	Response to temperature
ENSG00000187688	TRPV2	GO:0009408	Response to temperature
ENSG00000162616	DNAJB4	GO:0009408	Response to temperature
ENSG00000170606	HSPA4	GO:0009408	Response to temperature
ENSG00000070785	EIF2B3	GO:0009408	Response to temperature
ENSG00000125347	IRF1	GO:0009408	Response to temperature
ENSG00000107562	CXCL12	GO:0009408	Response to temperature
ENSG00000110680	CALCA	GO:0009408	Response to temperature
ENSG00000115008	IL1A	GO:0009408	Response to temperature
ENSG00000125538	IL1B	GO:0009408	Response to temperature
ENSG00000196689	TRPV1	GO:0009408	Response to temperature
ENSG00000142208	AKT1	GO:0009408	Response to temperature
ENSG00000116711	PLA2G4A	GO:0009408	Response to temperature
ENSG00000171791	BCL2	GO:0009408	Response to temperature
ENSG00000184557	SOCS3	GO:0009408	Response to temperature
ENSG00000109991	P2RX3	GO:0009408	Response to temperature
ENSG00000138794	CASP6	GO:0009408	Response to temperature
ENSG00000099985	OSM	GO:0009408	Response to temperature
ENSG00000119718	EIF2B2	GO:0009408	Response to temperature
ENSG00000100985	MMP9	GO:0009408	Response to temperature
ENSG00000108691	CCL2	GO:0009408	Response to temperature
ENSG00000183214	MICA	GO:0009408	Response to temperature
ENSG00000206449	MICB	GO:0009408	Response to temperature
ENSG00000142168	SOD1	GO:0009408	Response to temperature
ENSG00000143318	CASQ1	GO:0009408	Response to temperature
ENSG00000136244	IL6	GO:0009408	Response to temperature
ENSG00000227772	MICB	GO:0009408	Response to temperature
ENSG00000065911	MTHFD2	GO:0009408	Response to temperature
ENSG00000173641	HSPB7	GO:0009408	Response to temperature
ENSG00000080618	CPB2	GO:0009408	Response to temperature
ENSG00000111361	EIF2B1	GO:0009408	Response to temperature
ENSG00000089250	NOS1	GO:0009408	Response to temperature
ENSG00000089220	PEBP1	GO:0009408	Response to temperature
ENSG00000185122	HSF1	GO:0009408	Response to temperature
ENSG00000164985	PSIP1	GO:0009408	Response to temperature
ENSG00000065675	PRKCQ	GO:0009408	Response to temperature
ENSG00000001084	GCLC	GO:0009408	Response to temperature
ENSG00000170276	HSPB2.1	GO:0009408	Response to temperature
ENSG00000254445	HSPB2-C11orf52	GO:0009408	Response to temperature
ENSG00000140403	DNAJA4	GO:0009408	Response to temperature
ENSG00000138379	MSTN	GO:0009408	Response to temperature
ENSG00000115353	TACR1	GO:0009408	Response to temperature
ENSG00000069345	DNAJA2	GO:0009408	Response to temperature
ENSG00000164867	NOS3	GO:0009408	Response to temperature
ENSG00000103423	DNAJA3	GO:0009408	Response to temperature
ENSG00000213199	ACCN3	GO:0009408	Response to temperature
ENSG00000163394	CCKAR	GO:0009408	Response to temperature
ENSG00000170458	CD14	GO:0009408	Response to temperature
ENSG00000157005	SST	GO:0009408	Response to temperature
ENSG00000086061	DNAJA1	GO:0009408	Response to temperature
ENSG00000145191	EIF2B5	GO:0009408	Response to temperature
ENSG00000143627	PKLR	GO:0009408	Response to temperature
ENSG00000143536	CRNN	GO:0009408	Response to temperature
ENSG00000108443	RPS6KB1	GO:0009408	Response to temperature
ENSG00000198712	MT-CO2	GO:0009409	Response to temperature
ENSG00000117054	ACADM	GO:0009409	Response to temperature
ENSG00000211448	DIO2	GO:0009409	Response to temperature
ENSG00000198814	GK	GO:0009409	Response to temperature
ENSG00000144481	TRPM8	GO:0009409	Response to temperature
ENSG00000162390	ACOT11	GO:0009409	Response to temperature
ENSG00000137198	GMPR	GO:0009409	Response to temperature
ENSG00000109991	P2RX3	GO:0009409	Response to temperature
ENSG00000170345	FOS	GO:0009409	Response to temperature
ENSG00000043591	ADRB1	GO:0009409	Response to temperature
ENSG00000099622	CIRBP	GO:0009409	Response to temperature
ENSG00000132170	PPARG	GO:0009409	Response to temperature
ENSG00000092969	TGFB2	GO:0009409	Response to temperature
ENSG00000104321	TRPA1	GO:0009409	Response to temperature
ENSG00000135744	AGT	GO:0009409	Response to temperature
ENSG00000128564	VGF	GO:0009409	Response to temperature
ENSG00000060138	CSDA	GO:0009409	Response to temperature
ENSG00000126351	THRA	GO:0009409	Response to temperature
ENSG00000136244	IL6	GO:0009409	Response to temperature
ENSG00000170893	TRH	GO:0009409	Response to temperature
ENSG00000102317	RBM3	GO:0009409	Response to temperature
ENSG00000130304	SLC27A1	GO:0009409	Response to temperature
ENSG00000102109	PCSK1N	GO:0009409	Response to temperature
ENSG00000112715	VEGFA	GO:0009409	Response to temperature
ENSG00000188778	ADRB3	GO:0009409	Response to temperature
ENSG00000175564	UCP3	GO:0009409	Response to temperature
ENSG00000150782	IL18	GO:0009409	Response to temperature
ENSG00000183395	PMCH	GO:0009409	Response to temperature
ENSG00000148926	ADM	GO:0009409	Response to temperature
ENSG00000169245	CXCL10	GO:0009409	Response to temperature
ENSG00000064012	CASP8	GO:0009409	Response to temperature
ENSG00000169252	ADRB2	GO:0009409	Response to temperature
ENSG00000204403	CASP12	GO:0009409	Response to temperature
ENSG00000165606	DRGX	GO:0016048	Response to temperature
ENSG00000064300	NGFR	GO:0016048	Response to temperature
ENSG00000177143	CETN1	GO:0034605	Response to temperature
ENSG00000115008	IL1A	GO:0034605	Response to temperature
ENSG00000168079	SCARA5	GO:0034605	Response to temperature
ENSG00000144681	STAC	GO:0034605	Response to temperature
ENSG00000101276	C20orf54	GO:0034605	Response to temperature
ENSG00000162129	CLPB	GO:0034605	Response to temperature
ENSG00000137801	THBS1	GO:0034605	Response to temperature
ENSG00000138119	MYOF	GO:0034605	Response to temperature
ENSG00000148773	MKI67	GO:0034605	Response to temperature
ENSG00000254087	LYN	GO:0034605	Response to temperature
ENSG00000105967	TFEC	GO:0034605	Response to temperature
ENSG00000113578	FGF1	GO:0034605	Response to temperature
ENSG00000111728	ST8SIA1	GO:0034605	Response to temperature
ENSG00000169245	CXCL10	GO:0034605	Response to temperature
ENSG00000172995	ARPP21	GO:0034605	Response to temperature
ENSG00000103489	XYLT1	GO:0034605	Response to temperature
ENSG00000135829	DHX9	GO:0034605	Response to temperature
ENSG00000124140	SLC12A5	GO:0040040	Response to temperature
ENSG00000213199	ACCN3	GO:0050961	Response to temperature
ENSG00000110680	CALCA	GO:0050965	Response to temperature
ENSG00000163485	ADORA1	GO:0050965	Response to temperature
ENSG00000160113	NR2F6	GO:0050965	Response to temperature
ENSG00000154928	EPHB1	GO:0050965	Response to temperature
ENSG00000213199	ACCN3	GO:0050965	Response to temperature
ENSG00000079257	LXN	GO:0050965	Response to temperature
ENSG00000102054	RBBP7	GO:0070370	Response to temperature
ENSG00000100906	NFKBIA	GO:0070417	Response to temperature
ENSG00000135914	HTR2B	GO:0071502	Response to temperature
ENSG00000196689	TRPV1	GO:0071502	Response to temperature
ENSG00000135312	HTR1B	GO:0071502	Response to temperature
ENSG00000174059	CD34	GO:1900035	Response to temperature
ENSG00000074771	NOX3	GO:0001659	Response to temperature
ENSG00000176194	CIDEA	GO:0001659	Response to temperature
ENSG00000140718	FTO	GO:0001659	Response to temperature
ENSG00000196689	TRPV1	GO:0001659	Response to temperature
ENSG00000072778	ACADVL	GO:0001659	Response to temperature
ENSG00000168610	STAT3	GO:0001659	Response to temperature
ENSG00000163485	ADORA1	GO:0001659	Response to temperature
ENSG00000184845	DRD1	GO:0001659	Response to temperature
ENSG00000115361	ACADL	GO:0001659	Response to temperature
ENSG00000102468	HTR2A	GO:0001659	Response to temperature
ENSG00000196329	GIMAP5	GO:0001659	Response to temperature
ENSG00000109819	PPARGC1A	GO:0001659	Response to temperature
ENSG00000149295	DRD2	GO:0001659	Response to temperature
ENSG00000163394	CCKAR	GO:0001659	Response to temperature
ENSG00000050628	PTGER3	GO:0001660	Response to temperature
ENSG00000125538	IL1B	GO:0001660	Response to temperature
ENSG00000044524	EPHA3	GO:0001660	Response to temperature
ENSG00000115008	IL1A	GO:0001660	Response to temperature
ENSG00000196689	TRPV1	GO:0001660	Response to temperature
ENSG00000043591	ADRB1	GO:0031649	Response to temperature
ENSG00000188778	ADRB3	GO:0031649	Response to temperature
ENSG00000169252	ADRB2	GO:0031649	Response to temperature
ENSG00000123454	DBH	GO:0042309	Response to temperature
ENSG00000141655	TNFRSF11A	GO:0060086	Response to temperature
ENSG00000130304	SLC27A1	GO:0031652	Response to temperature
ENSG00000050628	PTGER3	GO:0031622	Response to temperature
ENSG00000125538	IL1B	GO:0031622	Response to temperature
ENSG00000073756	PTGS2	GO:0031622	Response to temperature
ENSG00000116711	PLA2G4A	GO:0031622	Response to temperature
ENSG00000161570	CCL5	GO:0031622	Response to temperature
ENSG00000223952	TNF	GO:0031622	Response to temperature
ENSG00000228321	TNF	GO:0031622	Response to temperature
ENSG00000206439	TNF	GO:0031622	Response to temperature
ENSG00000228849	TNF	GO:0031622	Response to temperature
ENSG00000230108	TNF	GO:0031622	Response to temperature
ENSG00000232810	TNF	GO:0031622	Response to temperature
ENSG00000118432	CNR1	GO:0031622	Response to temperature
ENSG00000204490	TNF	GO:0031622	Response to temperature
ENSG00000141655	TNFRSF11A	GO:0071812	Response to temperature
ENSG00000120659	TNFSF11	GO:0071812	Response to temperature
ENSG00000196689	TRPV1	GO:0050955	Response to temperature
ENSG00000144481	TRPM8	GO:0050955	Response to temperature
ENSG00000104321	TRPA1	GO:0050955	Response to temperature
ENSG00000144935	TRPC1	TRP gene family (HGNC)	Response to temperature
ENSG00000182048	TRPC2	TRP gene family (HGNC)	Response to temperature
ENSG00000138741	TRPC3	TRP gene family (HGNC)	Response to temperature
ENSG00000133107	TRPC4	TRP gene family (HGNC)	Response to temperature
ENSG00000072315	TRPC5	TRP gene family (HGNC)	Response to temperature
ENSG00000137672	TRPC6	TRP gene family (HGNC)	Response to temperature
ENSG00000142185	TRPM2	TRP gene family (HGNC)	Response to temperature
ENSG00000196689	TRPV1	TRP gene family (HGNC)	Response to temperature
ENSG00000090674	MCOLN1	TRP gene family (HGNC)	Response to temperature
ENSG00000153898	MCOLN2	TRP gene family (HGNC)	Response to temperature
ENSG00000055732	MCOLN3	TRP gene family (HGNC)	Response to temperature
ENSG00000165125	TRPV6	TRP gene family (HGNC)	Response to temperature
ENSG00000070985	TRPM5	TRP gene family (HGNC)	Response to temperature
ENSG00000144481	TRPM8	TRP gene family (HGNC)	Response to temperature
ENSG00000083067	TRPM3	TRP gene family (HGNC)	Response to temperature
ENSG00000130529	TRPM4	TRP gene family (HGNC)	Response to temperature
ENSG00000092439	TRPM7	TRP gene family (HGNC)	Response to temperature
ENSG00000119121	TRPM6	TRP gene family (HGNC)	Response to temperature
ENSG00000187688	TRPV2	TRP gene family (HGNC)	Response to temperature
ENSG00000111199	TRPV4	TRP gene family (HGNC)	Response to temperature
ENSG00000167723	TRPV3	TRP gene family (HGNC)	Response to temperature
ENSG00000069018	TRPC7	TRP gene family (HGNC)	Response to temperature
ENSG00000127412	TRPV5	TRP gene family (HGNC)	Response to temperature
ENSG00000104321	TRPA1	TRP gene family (HGNC)	Response to temperature
ENSG00000134160	TRPM1	TRP gene family (HGNC)	Response to temperature
ENSG00000008710	PKD1	TRP gene family (HGNC)	Response to temperature
ENSG00000118762	PKD2	TRP gene family (HGNC)	Response to temperature
ENSG00000107593	PKD2L1	TRP gene family (HGNC)	Response to temperature
ENSG00000078795	PKD2L2	TRP gene family (HGNC)	Response to temperature
ENSG00000151835	SACS	HSP gene family (HGNC)	Response to temperature
ENSG00000155304	HSPA13	HSP gene family (HGNC)	Response to temperature
ENSG00000120438	TCP1	HSP gene family (HGNC)	Response to temperature
ENSG00000103423	DNAJA3	HSP gene family (HGNC)	Response to temperature
ENSG00000166598	HSP90B1	HSP gene family (HGNC)	Response to temperature
ENSG00000168259	DNAJC7	HSP gene family (HGNC)	Response to temperature
ENSG00000177692	DNAJC28	HSP gene family (HGNC)	Response to temperature
ENSG00000105821	DNAJC2	HSP gene family (HGNC)	Response to temperature
ENSG00000069345	DNAJA2	HSP gene family (HGNC)	Response to temperature
ENSG00000140403	DNAJA4	HSP gene family (HGNC)	Response to temperature
ENSG00000162616	DNAJB4	HSP gene family (HGNC)	Response to temperature
ENSG00000137094	DNAJB5	HSP gene family (HGNC)	Response to temperature
ENSG00000105993	DNAJB6	HSP gene family (HGNC)	Response to temperature
ENSG00000090520	DNAJB11	HSP gene family (HGNC)	Response to temperature
ENSG00000148719	DNAJB12	HSP gene family (HGNC)	Response to temperature
ENSG00000116675	DNAJC6	HSP gene family (HGNC)	Response to temperature
ENSG00000126698	DNAJC8	HSP gene family (HGNC)	Response to temperature
ENSG00000166226	CCT2	HSP gene family (HGNC)	Response to temperature
ENSG00000163468	CCT3	HSP gene family (HGNC)	Response to temperature
ENSG00000115484	CCT4	HSP gene family (HGNC)	Response to temperature
ENSG00000150753	CCT5	HSP gene family (HGNC)	Response to temperature
ENSG00000132622	HSPA12B	HSP gene family (HGNC)	Response to temperature
ENSG00000146731	CCT6A	HSP gene family (HGNC)	Response to temperature
ENSG00000132141	CCT6B	HSP gene family (HGNC)	Response to temperature
ENSG00000135624	CCT7	HSP gene family (HGNC)	Response to temperature
ENSG00000156261	CCT8	HSP gene family (HGNC)	Response to temperature
ENSG00000101152	DNAJC5	HSP gene family (HGNC)	Response to temperature
ENSG00000126602	TRAP1	HSP gene family (HGNC)	Response to temperature
ENSG00000176410	DNAJC30	HSP gene family (HGNC)	Response to temperature
ENSG00000149428	HYOU1	HSP gene family (HGNC)	Response to temperature
ENSG00000120694	HSPH1	HSP gene family (HGNC)	Response to temperature
ENSG00000164070	HSPA4L	HSP gene family (HGNC)	Response to temperature
ENSG00000165868	HSPA12A	HSP gene family (HGNC)	Response to temperature
ENSG00000213551	DNAJC9	HSP gene family (HGNC)	Response to temperature
ENSG00000136770	DNAJC1	HSP gene family (HGNC)	Response to temperature
ENSG00000120675	DNAJC15	HSP gene family (HGNC)	Response to temperature
ENSG00000025796	SEC63	HSP gene family (HGNC)	Response to temperature
ENSG00000179407	DNAJB8	HSP gene family (HGNC)	Response to temperature
ENSG00000160202	CRYAA	HSP gene family (HGNC)	Response to temperature
ENSG00000109846	CRYAB	HSP gene family (HGNC)	Response to temperature
ENSG00000147570	DNAJC5B	HSP gene family (HGNC)	Response to temperature
ENSG00000135392	DNAJC14	HSP gene family (HGNC)	Response to temperature
ENSG00000077232	DNAJC10	HSP gene family (HGNC)	Response to temperature
ENSG00000163793	DNAJC5G	HSP gene family (HGNC)	Response to temperature
ENSG00000172404	DNAJB7	HSP gene family (HGNC)	Response to temperature
ENSG00000081870	HSPB11	HSP gene family (HGNC)	Response to temperature
ENSG00000104129	DNAJC17	HSP gene family (HGNC)	Response to temperature
ENSG00000007923	DNAJC11	HSP gene family (HGNC)	Response to temperature
ENSG00000178401	DNAJC22	HSP gene family (HGNC)	Response to temperature
ENSG00000164031	DNAJB14	HSP gene family (HGNC)	Response to temperature
ENSG00000179941	BBS10	HSP gene family (HGNC)	Response to temperature
ENSG00000004776	HSPB6	HSP gene family (HGNC)	Response to temperature
ENSG00000181004	BBS12	HSP gene family (HGNC)	Response to temperature
ENSG00000170946	DNAJC24	HSP gene family (HGNC)	Response to temperature
ENSG00000168724	DNAJC21	HSP gene family (HGNC)	Response to temperature
ENSG00000170464	DNAJC18	HSP gene family (HGNC)	Response to temperature
ENSG00000108176	DNAJC12	HSP gene family (HGNC)	Response to temperature
ENSG00000100209	HSCB	HSP gene family (HGNC)	Response to temperature
ENSG00000116138	DNAJC16	HSP gene family (HGNC)	Response to temperature
ENSG00000187522	HSPA14	HSP gene family (HGNC)	Response to temperature
ENSG00000152137	HSPB8	HSP gene family (HGNC)	Response to temperature
ENSG00000115137	DNAJC27	HSP gene family (HGNC)	Response to temperature
ENSG00000138246	DNAJC13	HSP gene family (HGNC)	Response to temperature
ENSG00000205981	DNAJC19	HSP gene family (HGNC)	Response to temperature
ENSG00000197723	HSPB9	HSP gene family (HGNC)	Response to temperature
ENSG00000187726	DNAJB13	HSP gene family (HGNC)	Response to temperature
ENSG00000227802	DNAJB3	HSP gene family (HGNC)	Response to temperature
ENSG00000059769	DNAJC25	HSP gene family (HGNC)	Response to temperature
ENSG00000178950	GAK	HSP gene family (HGNC)	Response to temperature
ENSG00000135924	DNAJB2	HSP gene family (HGNC)	Response to temperature
ENSG00000086061	DNAJA1	HSP gene family (HGNC)	Response to temperature
ENSG00000235941	HSPA1A	HSP gene family (HGNC)	Response to temperature
ENSG00000237724	HSPA1A	HSP gene family (HGNC)	Response to temperature
ENSG00000234475	HSPA1A	HSP gene family (HGNC)	Response to temperature
ENSG00000215328	HSPA1A	HSP gene family (HGNC)	Response to temperature
ENSG00000204389	HSPA1A	HSP gene family (HGNC)	Response to temperature
ENSG00000232804	HSPA1B	HSP gene family (HGNC)	Response to temperature
ENSG00000224501	HSPA1B	HSP gene family (HGNC)	Response to temperature
ENSG00000231555	HSPA1B	HSP gene family (HGNC)	Response to temperature
ENSG00000212866	HSPA1B	HSP gene family (HGNC)	Response to temperature
ENSG00000204388	HSPA1B	HSP gene family (HGNC)	Response to temperature
ENSG00000226704	HSPA1L	HSP gene family (HGNC)	Response to temperature
ENSG00000236251	HSPA1L	HSP gene family (HGNC)	Response to temperature
ENSG00000234258	HSPA1L	HSP gene family (HGNC)	Response to temperature
ENSG00000206383	HSPA1L	HSP gene family (HGNC)	Response to temperature
ENSG00000204390	HSPA1L	HSP gene family (HGNC)	Response to temperature
ENSG00000126803	HSPA2	HSP gene family (HGNC)	Response to temperature
ENSG00000170606	HSPA4	HSP gene family (HGNC)	Response to temperature
ENSG00000044574	HSPA5	HSP gene family (HGNC)	Response to temperature
ENSG00000173110	HSPA6	HSP gene family (HGNC)	Response to temperature
ENSG00000225217	HSPA7	HSP gene family (HGNC)	Response to temperature
ENSG00000109971	HSPA8	HSP gene family (HGNC)	Response to temperature
ENSG00000113013	HSPA9	HSP gene family (HGNC)	Response to temperature
ENSG00000106211	HSPB1	HSP gene family (HGNC)	Response to temperature
ENSG00000169271	HSPB3	HSP gene family (HGNC)	Response to temperature
ENSG00000173641	HSPB7	HSP gene family (HGNC)	Response to temperature
ENSG00000080824	HSP90AA1	HSP gene family (HGNC)	Response to temperature
ENSG00000096384	HSP90AB1	HSP gene family (HGNC)	Response to temperature
ENSG00000144381	HSPD1	HSP gene family (HGNC)	Response to temperature
ENSG00000115541	HSPE1	HSP gene family (HGNC)	Response to temperature
ENSG00000132002	DNAJB1	HSP gene family (HGNC)	Response to temperature
ENSG00000110011	DNAJC4	HSP gene family (HGNC)	Response to temperature
ENSG00000128590	DNAJB9	HSP gene family (HGNC)	Response to temperature
ENSG00000125863	MKKS	HSP gene family (HGNC)	Response to temperature
ENSG00000155087	ODF1	HSP gene family (HGNC)	Response to temperature
ENSG00000102580	DNAJC3	HSP gene family (HGNC)	Response to temperature
ENSG00000110680	CALCA	GO:0001984	Smooth muscle contraction
ENSG00000170214	ADRA1B	GO:0001987	Smooth muscle contraction
ENSG00000120907	ADRA1A	GO:0001994	Smooth muscle contraction
ENSG00000171873	ADRA1D	GO:0001994	Smooth muscle contraction
ENSG00000169676	DRD5	GO:0001994	Smooth muscle contraction
ENSG00000135744	AGT	GO:0001998	Smooth muscle contraction
ENSG00000043591	ADRB1	GO:0002025	Smooth muscle contraction
ENSG00000188778	ADRB3	GO:0002025	Smooth muscle contraction
ENSG00000169252	ADRB2	GO:0002025	Smooth muscle contraction
ENSG00000180772	AGTR2	GO:0002033	Smooth muscle contraction
ENSG00000167711	SERPINF2	GO:0002034	Smooth muscle contraction
ENSG00000144891	AGTR1	GO:0002034	Smooth muscle contraction
ENSG00000112096	SOD2	GO:0003069	Smooth muscle contraction
ENSG00000078401	EDN1	GO:0014824	Smooth muscle contraction
ENSG00000151617	EDNRA	GO:0014824	Smooth muscle contraction
ENSG00000127129	EDN2	GO:0014824	Smooth muscle contraction
ENSG00000124205	EDN3	GO:0014826	Smooth muscle contraction
ENSG00000136160	EDNRB	GO:0014826	Smooth muscle contraction
ENSG00000011405	PIK3C2A	GO:0014829	Smooth muscle contraction
ENSG00000107796	ACTA2	GO:0014829	Smooth muscle contraction
ENSG00000101200	AVP	GO:0042310	Smooth muscle contraction
ENSG00000260040	KEL.1	GO:0042310	Smooth muscle contraction
ENSG00000108405	P2RX1	GO:0042310	Smooth muscle contraction
ENSG00000135914	HTR2B	GO:0042310	Smooth muscle contraction
ENSG00000108576	SLC6A4	GO:0042310	Smooth muscle contraction
ENSG00000197993	KEL	GO:0042310	Smooth muscle contraction
ENSG00000105974	CAV1	GO:0042310	Smooth muscle contraction
ENSG00000159640	ACE	GO:0042310	Smooth muscle contraction
ENSG00000175868	CALCB	GO:0042311	Smooth muscle contraction
ENSG00000138735	PDE5A	GO:0042311	Smooth muscle contraction
ENSG00000130203	APOE	GO:0042311	Smooth muscle contraction
ENSG00000128271	ADORA2A	GO:0042311	Smooth muscle contraction
ENSG00000131979	GCH1	GO:0042311	Smooth muscle contraction
ENSG00000106397	PLOD3	GO:0042311	Smooth muscle contraction
ENSG00000156113	KCNMA1	GO:0042311	Smooth muscle contraction
ENSG00000001626	CFTR	GO:0042311	Smooth muscle contraction
ENSG00000121361	KCNJ8	GO:0042311	Smooth muscle contraction
ENSG00000233276	GPX1	GO:0042311	Smooth muscle contraction
ENSG00000113889	KNG1	GO:0042311	Smooth muscle contraction
ENSG00000213949	ITGA1	GO:0042311	Smooth muscle contraction
ENSG00000135124	P2RX4	GO:0042311	Smooth muscle contraction
ENSG00000057663	ATG5	GO:0042311	Smooth muscle contraction
ENSG00000133636	NTS	GO:0050880	Smooth muscle contraction
ENSG00000179772	FOXS1	GO:0050880	Smooth muscle contraction
ENSG00000163273	NPPC	GO:0050880	Smooth muscle contraction
ENSG00000176692	FOXC2	GO:0050880	Smooth muscle contraction
ENSG00000023909	GCLM	GO:0050880	Smooth muscle contraction
ENSG00000175206	NPPA	GO:0050880	Smooth muscle contraction
ENSG00000120937	NPPB	GO:0050880	Smooth muscle contraction
ENSG00000244734	HBB	GO:0050880	Smooth muscle contraction
ENSG00000054598	FOXC1	GO:0050880	Smooth muscle contraction
ENSG00000160200	CBS	GO:0050880	Smooth muscle contraction
ENSG00000001084	GCLC	GO:0050880	Smooth muscle contraction
ENSG00000164867	NOS3	GO:0050880	Smooth muscle contraction
ENSG00000106546	AHR	GO:0050880	Smooth muscle contraction
ENSG00000169418	NPR1	GO:0050880	Smooth muscle contraction
ENSG00000170425	ADORA2B	GO:0060087	Smooth muscle contraction
ENSG00000116741	RGS2	GO:0060087	Smooth muscle contraction
ENSG00000163485	ADORA1	GO:0060087	Smooth muscle contraction
ENSG00000142168	SOD1	GO:0060087	Smooth muscle contraction
ENSG00000164116	GUCY1A3	GO:0060087	Smooth muscle contraction
ENSG00000133019	CHRM3	GO:0003056	Smooth muscle contraction
ENSG00000169032	MAP2K1	GO:0003056	Smooth muscle contraction
ENSG00000222040	ADRA2B	GO:0003056	Smooth muscle contraction
ENSG00000130234	ACE2	GO:0019229	Smooth muscle contraction
ENSG00000108684	ACCN1	GO:0019229	Smooth muscle contraction
ENSG00000135643	KCNMB4	GO:0019229	Smooth muscle contraction
ENSG00000018625	ATP1A2	GO:0019229	Smooth muscle contraction
ENSG00000006638	TBXA2R	GO:0019229	Smooth muscle contraction
ENSG00000117298	ECE1	GO:0019229	Smooth muscle contraction
ENSG00000065675	PRKCQ	GO:0019229	Smooth muscle contraction
ENSG00000197584	KCNMB2	GO:0019229	Smooth muscle contraction
ENSG00000151067	CACNA1C	GO:0019229	Smooth muscle contraction
ENSG00000168398	BDKRB2	GO:0019229	Smooth muscle contraction
ENSG00000006210	CX3CL1	GO:0045906	Smooth muscle contraction
ENSG00000171388	APLN	GO:0045906	Smooth muscle contraction
ENSG00000148926	ADM	GO:0045906	Smooth muscle contraction
ENSG00000174697	LEP	GO:0045906	Smooth muscle contraction
ENSG00000204217	BMPR2	GO:0045906	Smooth muscle contraction
ENSG00000012779	ALOX5	GO:0045907	Smooth muscle contraction
ENSG00000073756	PTGS2	GO:0045907	Smooth muscle contraction
ENSG00000166148	AVPR1A	GO:0045907	Smooth muscle contraction
ENSG00000214872	SMTNL1	GO:0045907	Smooth muscle contraction
ENSG00000181104	F2R	GO:0045907	Smooth muscle contraction
ENSG00000196639	HRH1	GO:0045907	Smooth muscle contraction
ENSG00000181408	UTS2R	GO:0045907	Smooth muscle contraction
ENSG00000173198	CYSLTR1	GO:0045907	Smooth muscle contraction
ENSG00000155366	RHOC	GO:0045907	Smooth muscle contraction
ENSG00000059377	TBXAS1	GO:0045907	Smooth muscle contraction
ENSG00000102468	HTR2A	GO:0045907	Smooth muscle contraction
ENSG00000123454	DBH	GO:0045907	Smooth muscle contraction
ENSG00000160691	SHC1	GO:0045907	Smooth muscle contraction
ENSG00000004468	CD38	GO:0045907	Smooth muscle contraction
ENSG00000115353	TACR1	GO:0045907	Smooth muscle contraction
ENSG00000090339	ICAM1	GO:0045907	Smooth muscle contraction
ENSG00000164128	NPY1R	GO:0045907	Smooth muscle contraction
ENSG00000095303	PTGS1	GO:0045907	Smooth muscle contraction
ENSG00000175591	P2RY2	GO:0042312	Smooth muscle contraction
ENSG00000169860	P2RY1	GO:0042312	Smooth muscle contraction
ENSG00000254647	INS	GO:0045908	Smooth muscle contraction
ENSG00000163794	UCN	GO:0045909	Smooth muscle contraction
ENSG00000100292	HMOX1	GO:0045909	Smooth muscle contraction
ENSG00000173482	PTPRM	GO:0045909	Smooth muscle contraction
ENSG00000120915	EPHX2	GO:0045909	Smooth muscle contraction
ENSG00000164251	F2RL1	GO:0045909	Smooth muscle contraction
ENSG00000049247	UTS2	GO:0045909	Smooth muscle contraction
ENSG00000021826	CPS1	GO:0045909	Smooth muscle contraction
ENSG00000089250	NOS1	GO:0045909	Smooth muscle contraction
ENSG00000118680	MYL12B	Smooth Muscle Contraction Pathway (Reactome )	Smooth muscle contraction
ENSG00000120896	SORBS3	Smooth Muscle Contraction Pathway (Reactome )	Smooth muscle contraction
ENSG00000143549	TPM3	Smooth Muscle Contraction Pathway (Reactome )	Smooth muscle contraction
ENSG00000198467	TPM2	Smooth Muscle Contraction Pathway (Reactome )	Smooth muscle contraction
ENSG00000140416	TPM1	Smooth Muscle Contraction Pathway (Reactome )	Smooth muscle contraction
ENSG00000196465	MYL6B	Smooth Muscle Contraction Pathway (Reactome )	Smooth muscle contraction
ENSG00000082781	ITGB5	Smooth Muscle Contraction Pathway (Reactome )	Smooth muscle contraction
ENSG00000035403	VCL	Smooth Muscle Contraction Pathway (Reactome )	Smooth muscle contraction
ENSG00000101335	MYL9	Smooth Muscle Contraction Pathway (Reactome )	Smooth muscle contraction
ENSG00000163431	LMOD1	Smooth Muscle Contraction Pathway (Reactome )	Smooth muscle contraction
ENSG00000133392	MYH11	Smooth Muscle Contraction Pathway (Reactome )	Smooth muscle contraction
ENSG00000089159	PXN	Smooth Muscle Contraction Pathway (Reactome )	Smooth muscle contraction
ENSG00000092841	MYL6	Smooth Muscle Contraction Pathway (Reactome )	Smooth muscle contraction
ENSG00000198668	CALM1	Smooth Muscle Contraction Pathway (Reactome )	Smooth muscle contraction
ENSG00000160014	CALM3	Smooth Muscle Contraction Pathway (Reactome )	Smooth muscle contraction
ENSG00000143933	CALM2	Smooth Muscle Contraction Pathway (Reactome )	Smooth muscle contraction
ENSG00000163017	ACTG2	Smooth Muscle Contraction Pathway (Reactome )	Smooth muscle contraction
ENSG00000167460	TPM4	Smooth Muscle Contraction Pathway (Reactome )	Smooth muscle contraction
ENSG00000122786	CALD1	Smooth Muscle Contraction Pathway (Reactome )	Smooth muscle contraction
ENSG00000065534	MYLK	Smooth Muscle Contraction Pathway (Reactome )	Smooth muscle contraction
ENSG00000095637	SORBS1	Smooth Muscle Contraction Pathway (Reactome )	Smooth muscle contraction
ENSG00000137076	TLN1	Smooth Muscle Contraction Pathway (Reactome )	Smooth muscle contraction
ENSG00000183023	SLC8A1	GO:0014829	Smooth muscle contraction
ENSG00000185532	PRKG1	Kim et al. 2008; Lincoln et al. 2001	Smooth muscle contraction
ENSG00000149295	DRD2	GO:0008217 and descendent terms	Blood pressure
ENSG00000169057	MECP2	GO:0008217 and descendent terms	Blood pressure
ENSG00000110680	CALCA	GO:0008217 and descendent terms	Blood pressure
ENSG00000268563	MECP2	GO:0008217 and descendent terms	Blood pressure
ENSG00000129991	TNNI3	GO:0008217 and descendent terms	Blood pressure
ENSG00000262933	CALCA	GO:0008217 and descendent terms	Blood pressure
ENSG00000120907	ADRA1A	GO:0008217 and descendent terms	Blood pressure
ENSG00000171873	ADRA1D	GO:0008217 and descendent terms	Blood pressure
ENSG00000170214	ADRA1B	GO:0008217 and descendent terms	Blood pressure
ENSG00000135744	AGT	GO:0008217 and descendent terms	Blood pressure
ENSG00000180772	AGTR2	GO:0008217 and descendent terms	Blood pressure
ENSG00000269602	AGTR2	GO:0008217 and descendent terms	Blood pressure
ENSG00000166148	AVPR1A	GO:0008217 and descendent terms	Blood pressure
ENSG00000198049	AVPR1B	GO:0008217 and descendent terms	Blood pressure
ENSG00000169676	DRD5	GO:0008217 and descendent terms	Blood pressure
ENSG00000265027	AVPR1B	GO:0008217 and descendent terms	Blood pressure
ENSG00000169252	ADRB2	GO:0008217 and descendent terms	Blood pressure
ENSG00000043591	ADRB1	GO:0008217 and descendent terms	Blood pressure
ENSG00000099139	PCSK5	GO:0008217 and descendent terms	Blood pressure
ENSG00000163751	CPA3	GO:0008217 and descendent terms	Blood pressure
ENSG00000166507	NDST2	GO:0008217 and descendent terms	Blood pressure
ENSG00000182220	ATP6AP2	GO:0008217 and descendent terms	Blood pressure
ENSG00000143839	REN	GO:0008217 and descendent terms	Blood pressure
ENSG00000159640	ACE	GO:0008217 and descendent terms	Blood pressure
ENSG00000130234	ACE2	GO:0008217 and descendent terms	Blood pressure
ENSG00000138792	ENPEP	GO:0008217 and descendent terms	Blood pressure
ENSG00000145050	MANF	GO:0008217 and descendent terms	Blood pressure
ENSG00000136352	NKX2-1	GO:0008217 and descendent terms	Blood pressure
ENSG00000151577	DRD3	GO:0008217 and descendent terms	Blood pressure
ENSG00000179142	CYP11B2	GO:0008217 and descendent terms	Blood pressure
ENSG00000176387	HSD11B2	GO:0008217 and descendent terms	Blood pressure
ENSG00000144891	AGTR1	GO:0008217 and descendent terms	Blood pressure
ENSG00000188778	ADRB3	GO:0008217 and descendent terms	Blood pressure
ENSG00000167711	SERPINF2	GO:0008217 and descendent terms	Blood pressure
ENSG00000071242	RPS6KA2	GO:0008217 and descendent terms	Blood pressure
ENSG00000166833	NAV2	GO:0008217 and descendent terms	Blood pressure
ENSG00000108684	ASIC2	GO:0008217 and descendent terms	Blood pressure
ENSG00000187848	P2RX2	GO:0008217 and descendent terms	Blood pressure
ENSG00000141150	RASL10B	GO:0008217 and descendent terms	Blood pressure
ENSG00000145244	CORIN	GO:0008217 and descendent terms	Blood pressure
ENSG00000115353	TACR1	GO:0008217 and descendent terms	Blood pressure
ENSG00000140416	TPM1	GO:0008217 and descendent terms	Blood pressure
ENSG00000112096	SOD2	GO:0008217 and descendent terms	Blood pressure
ENSG00000143140	GJA5	GO:0008217 and descendent terms	Blood pressure
ENSG00000149782	PLCB3	GO:0008217 and descendent terms	Blood pressure
ENSG00000153904	DDAH1	GO:0008217 and descendent terms	Blood pressure
ENSG00000105723	GSK3A	GO:0008217 and descendent terms	Blood pressure
ENSG00000169083	AR	GO:0008217 and descendent terms	Blood pressure
ENSG00000007952	NOX1	GO:0008217 and descendent terms	Blood pressure
ENSG00000106991	ENG	GO:0008217 and descendent terms	Blood pressure
ENSG00000060237	WNK1	GO:0008217 and descendent terms	Blood pressure
ENSG00000101200	AVP	GO:0008217 and descendent terms	Blood pressure
ENSG00000126895	AVPR2	GO:0008217 and descendent terms	Blood pressure
ENSG00000269623	AVPR2	GO:0008217 and descendent terms	Blood pressure
ENSG00000227231	IER3	GO:0008217 and descendent terms	Blood pressure
ENSG00000204217	BMPR2	GO:0008217 and descendent terms	Blood pressure
ENSG00000049759	NEDD4L	GO:0008217 and descendent terms	Blood pressure
ENSG00000137331	IER3	GO:0008217 and descendent terms	Blood pressure
ENSG00000230128	IER3	GO:0008217 and descendent terms	Blood pressure
ENSG00000235030	IER3	GO:0008217 and descendent terms	Blood pressure
ENSG00000140463	BBS4	GO:0008217 and descendent terms	Blood pressure
ENSG00000206478	IER3	GO:0008217 and descendent terms	Blood pressure
ENSG00000237155	IER3	GO:0008217 and descendent terms	Blood pressure
ENSG00000163485	ADORA1	GO:0008217 and descendent terms	Blood pressure
ENSG00000151490	PTPRO	GO:0008217 and descendent terms	Blood pressure
ENSG00000187048	CYP4A11	GO:0008217 and descendent terms	Blood pressure
ENSG00000186204	CYP4F12	GO:0008217 and descendent terms	Blood pressure
ENSG00000186115	CYP4F2	GO:0008217 and descendent terms	Blood pressure
ENSG00000164867	NOS3	GO:0008217 and descendent terms	Blood pressure
ENSG00000117298	ECE1	GO:0008217 and descendent terms	Blood pressure
ENSG00000078401	EDN1	GO:0008217 and descendent terms	Blood pressure
ENSG00000124205	EDN3	GO:0008217 and descendent terms	Blood pressure
ENSG00000127129	EDN2	GO:0008217 and descendent terms	Blood pressure
ENSG00000183087	GAS6	GO:0008217 and descendent terms	Blood pressure
ENSG00000100311	PDGFB	GO:0008217 and descendent terms	Blood pressure
ENSG00000164251	F2RL1	GO:0008217 and descendent terms	Blood pressure
ENSG00000181408	UTS2R	GO:0008217 and descendent terms	Blood pressure
ENSG00000049247	UTS2	GO:0008217 and descendent terms	Blood pressure
ENSG00000181104	F2R	GO:0008217 and descendent terms	Blood pressure
ENSG00000051523	CYBA	GO:0008217 and descendent terms	Blood pressure
ENSG00000018625	ATP1A2	GO:0008217 and descendent terms	Blood pressure
ENSG00000163273	NPPC	GO:0008217 and descendent terms	Blood pressure
ENSG00000188958	UTS2D	GO:0008217 and descendent terms	Blood pressure
ENSG00000010322	NISCH	GO:0008217 and descendent terms	Blood pressure
ENSG00000100292	HMOX1	GO:0008217 and descendent terms	Blood pressure
ENSG00000148408	CACNA1B	GO:0008217 and descendent terms	Blood pressure
ENSG00000164307	ERAP1	GO:0008217 and descendent terms	Blood pressure
ENSG00000164308	ERAP2	GO:0008217 and descendent terms	Blood pressure
ENSG00000169418	NPR1	GO:0008217 and descendent terms	Blood pressure
ENSG00000135124	P2RX4	GO:0008217 and descendent terms	Blood pressure
ENSG00000215644	GCGR	GO:0008217 and descendent terms	Blood pressure
ENSG00000159899	NPR2	GO:0008217 and descendent terms	Blood pressure
ENSG00000100604	CHGA	GO:0008217 and descendent terms	Blood pressure
ENSG00000151067	CACNA1C	GO:0008217 and descendent terms	Blood pressure
ENSG00000164116	GUCY1A3	GO:0008217 and descendent terms	Blood pressure
ENSG00000122585	NPY	GO:0008217 and descendent terms	Blood pressure
ENSG00000073756	PTGS2	GO:0008217 and descendent terms	Blood pressure
ENSG00000160882	CYP11B1	GO:0008217 and descendent terms	Blood pressure
ENSG00000164128	NPY1R	GO:0008217 and descendent terms	Blood pressure
ENSG00000115138	POMC	GO:0008217 and descendent terms	Blood pressure
ENSG00000163399	ATP1A1	GO:0008217 and descendent terms	Blood pressure
ENSG00000174059	CD34	GO:0008217 and descendent terms	Blood pressure
ENSG00000113389	NPR3	GO:0008217 and descendent terms	Blood pressure
ENSG00000136160	EDNRB	GO:0008217 and descendent terms	Blood pressure
ENSG00000177674	AGTRAP	GO:0008217 and descendent terms	Blood pressure
ENSG00000131477	RAMP2	GO:0008217 and descendent terms	Blood pressure
ENSG00000175206	NPPA	GO:0008217 and descendent terms	Blood pressure
ENSG00000120937	NPPB	GO:0008217 and descendent terms	Blood pressure
ENSG00000131979	GCH1	GO:0008217 and descendent terms	Blood pressure
ENSG00000176358	TAC4	GO:0008217 and descendent terms	Blood pressure
ENSG00000120915	EPHX2	GO:0008217 and descendent terms	Blood pressure
ENSG00000197616	MYH6	GO:0008217 and descendent terms	Blood pressure
ENSG00000102032	RENBP	GO:0008217 and descendent terms	Blood pressure
ENSG00000118515	SGK1	GO:0008217 and descendent terms	Blood pressure
ENSG00000124089	MC3R	GO:0008217 and descendent terms	Blood pressure
ENSG00000164692	COL1A2	GO:0008217 and descendent terms	Blood pressure
ENSG00000111664	GNB3	GO:0008217 and descendent terms	Blood pressure
ENSG00000005187	ACSM3	GO:0008217 and descendent terms	Blood pressure
ENSG00000006128	TAC1	GO:0008217 and descendent terms	Blood pressure
ENSG00000162337	LRP5	GO:0008217 and descendent terms	Blood pressure
ENSG00000174697	LEP	GO:0008217 and descendent terms	Blood pressure
ENSG00000139567	ACVRL1	GO:0008217 and descendent terms	Blood pressure
ENSG00000102239	BRS3	GO:0008217 and descendent terms	Blood pressure
ENSG00000095303	PTGS1	GO:0008217 and descendent terms	Blood pressure
ENSG00000171860	C3AR1	GO:0008217 and descendent terms	Blood pressure
ENSG00000132170	PPARG	GO:0008217 and descendent terms	Blood pressure
ENSG00000142168	SOD1	GO:0008217 and descendent terms	Blood pressure
ENSG00000107796	ACTA2	GO:0008217 and descendent terms	Blood pressure
ENSG00000244734	HBB	GO:0008217 and descendent terms	Blood pressure
ENSG00000108405	P2RX1	GO:0008217 and descendent terms	Blood pressure
ENSG00000268195	GNB3	GO:0008217 and descendent terms	Blood pressure
ENSG00000269198	RENBP	GO:0008217 and descendent terms	Blood pressure
ENSG00000125863	MKKS	GO:0008217 and descendent terms	Blood pressure
ENSG00000163794	UCN	GO:0008217 and descendent terms	Blood pressure
ENSG00000145675	PIK3R1	GO:0008217 and descendent terms	Blood pressure
ENSG00000168398	BDKRB2	GO:0008217 and descendent terms	Blood pressure
ENSG00000100739	BDKRB1	GO:0008217 and descendent terms	Blood pressure
ENSG00000183044	ABAT	GO:0008217 and descendent terms	Blood pressure
ENSG00000101405	OXT	GO:0008217 and descendent terms	Blood pressure
ENSG00000176393	RNPEP	GO:0008217 and descendent terms	Blood pressure
ENSG00000147571	CRH	GO:0008217 and descendent terms	Blood pressure
ENSG00000150630	VEGFC	GO:0008217 and descendent terms	Blood pressure
ENSG00000171388	APLN	GO:0008217 and descendent terms	Blood pressure
ENSG00000118432	CNR1	GO:0008217 and descendent terms	Blood pressure
ENSG00000181092	ADIPOQ	GO:0008217 and descendent terms	Blood pressure
ENSG00000183395	PMCH	GO:0008217 and descendent terms	Blood pressure
ENSG00000186951	PPARA	GO:0008217 and descendent terms	Blood pressure
ENSG00000044012	GUCA2B	GO:0008217 and descendent terms	Blood pressure
ENSG00000128165	ADM2	GO:0008217 and descendent terms	Blood pressure
ENSG00000197894	ADH5	GO:0008217 and descendent terms	Blood pressure
ENSG00000222040	ADRA2B	GO:0008217 and descendent terms	Blood pressure
ENSG00000166863	TAC3	GO:0008217 and descendent terms	Blood pressure
ENSG00000180914	OXTR	GO:0008217 and descendent terms	Blood pressure
ENSG00000116701	NCF2	GO:0008217 and descendent terms	Blood pressure
ENSG00000006638	TBXA2R	GO:0008217 and descendent terms	Blood pressure
ENSG00000112164	GLP1R	GO:0008217 and descendent terms	Blood pressure
ENSG00000169836	TACR3	GO:0008217 and descendent terms	Blood pressure
ENSG00000164326	CARTPT	GO:0008217 and descendent terms	Blood pressure
ENSG00000139574	NPFF	GO:0008217 and descendent terms	Blood pressure
ENSG00000115738	ID2	GO:0008217 and descendent terms	Blood pressure
ENSG00000188710	QRFP	GO:0008217 and descendent terms	Blood pressure
ENSG00000214415	GNAT3	Integration of energy metabolism pathway (Reactome)	Energy metabolism
ENSG00000129990	SYT5	Integration of energy metabolism pathway (Reactome)	Energy metabolism
ENSG00000141837	CACNA1A	Integration of energy metabolism pathway (Reactome)	Energy metabolism
ENSG00000076555	ACACB	Integration of energy metabolism pathway (Reactome)	Energy metabolism
ENSG00000167083	GNGT2	Integration of energy metabolism pathway (Reactome)	Energy metabolism
ENSG00000069966	GNB5	Integration of energy metabolism pathway (Reactome)	Energy metabolism
ENSG00000126266	FFAR1	Integration of energy metabolism pathway (Reactome)	Energy metabolism
ENSG00000174233	ADCY6	Integration of energy metabolism pathway (Reactome)	Energy metabolism
ENSG00000131791	PRKAB2	Integration of energy metabolism pathway (Reactome)	Energy metabolism
ENSG00000176533	GNG7	Integration of energy metabolism pathway (Reactome)	Energy metabolism
ENSG00000138031	ADCY3	Integration of energy metabolism pathway (Reactome)	Energy metabolism
ENSG00000162104	ADCY9	Integration of energy metabolism pathway (Reactome)	Energy metabolism
ENSG00000079337	RAPGEF3	Integration of energy metabolism pathway (Reactome)	Energy metabolism
ENSG00000173175	ADCY5	Integration of energy metabolism pathway (Reactome)	Energy metabolism
ENSG00000156049	GNA14	Integration of energy metabolism pathway (Reactome)	Energy metabolism
ENSG00000115263	GCG	Integration of energy metabolism pathway (Reactome)	Energy metabolism
ENSG00000254647	INS	Integration of energy metabolism pathway (Reactome)	Energy metabolism
ENSG00000114353	GNAI2	Integration of energy metabolism pathway (Reactome)	Energy metabolism
ENSG00000005022	SLC25A5	Integration of energy metabolism pathway (Reactome)	Energy metabolism
ENSG00000134443	GRP	Integration of energy metabolism pathway (Reactome)	Energy metabolism
ENSG00000150594	ADRA2A	Integration of energy metabolism pathway (Reactome)	Energy metabolism
ENSG00000087258	GNAO1	Integration of energy metabolism pathway (Reactome)	Energy metabolism
ENSG00000159224	GIP	Integration of energy metabolism pathway (Reactome)	Energy metabolism
ENSG00000108946	PRKAR1A	Integration of energy metabolism pathway (Reactome)	Energy metabolism
ENSG00000117394	SLC2A1	Integration of energy metabolism pathway (Reactome)	Energy metabolism
ENSG00000163581	SLC2A2	Integration of energy metabolism pathway (Reactome)	Energy metabolism
ENSG00000151729	SLC25A4	Integration of energy metabolism pathway (Reactome)	Energy metabolism
ENSG00000169100	SLC25A6	Integration of energy metabolism pathway (Reactome)	Energy metabolism
ENSG00000114302	PRKAR2A	Integration of energy metabolism pathway (Reactome)	Energy metabolism
ENSG00000158571	PFKFB1	Integration of energy metabolism pathway (Reactome)	Energy metabolism
ENSG00000111664	GNB3	Integration of energy metabolism pathway (Reactome)	Energy metabolism
ENSG00000154229	PRKCA	Integration of energy metabolism pathway (Reactome)	Energy metabolism
ENSG00000072062	PRKACA	Integration of energy metabolism pathway (Reactome)	Energy metabolism
ENSG00000184160	ADRA2C	Integration of energy metabolism pathway (Reactome)	Energy metabolism
ENSG00000133019	CHRM3	Integration of energy metabolism pathway (Reactome)	Energy metabolism
ENSG00000165059	PRKACG	Integration of energy metabolism pathway (Reactome)	Energy metabolism
ENSG00000142875	PRKACB	Integration of energy metabolism pathway (Reactome)	Energy metabolism
ENSG00000179841	AKAP5	Integration of energy metabolism pathway (Reactome)	Energy metabolism
ENSG00000007372	PAX6	Integration of energy metabolism pathway (Reactome)	Energy metabolism
ENSG00000197635	DPP4	Integration of energy metabolism pathway (Reactome)	Energy metabolism
ENSG00000175426	PCSK1	Integration of energy metabolism pathway (Reactome)	Energy metabolism
ENSG00000163931	TKT	Integration of energy metabolism pathway (Reactome)	Energy metabolism
ENSG00000155130	MARCKS	Integration of energy metabolism pathway (Reactome)	Energy metabolism
ENSG00000088256	GNA11	Integration of energy metabolism pathway (Reactome)	Energy metabolism
ENSG00000105568	PPP2R1A	Integration of energy metabolism pathway (Reactome)	Energy metabolism
ENSG00000137713	PPP2R1B	Integration of energy metabolism pathway (Reactome)	Energy metabolism
ENSG00000143627	PKLR	Integration of energy metabolism pathway (Reactome)	Energy metabolism
ENSG00000060558	GNA15	Integration of energy metabolism pathway (Reactome)	Energy metabolism
ENSG00000188191	PRKAR1B	Integration of energy metabolism pathway (Reactome)	Energy metabolism
ENSG00000005249	PRKAR2B	Integration of energy metabolism pathway (Reactome)	Energy metabolism
ENSG00000168036	CTNNB1	Integration of energy metabolism pathway (Reactome)	Energy metabolism
ENSG00000177156	TALDO1	Integration of energy metabolism pathway (Reactome)	Energy metabolism
ENSG00000155897	ADCY8	Integration of energy metabolism pathway (Reactome)	Energy metabolism
ENSG00000174697	LEP	Integration of energy metabolism pathway (Reactome)	Energy metabolism
ENSG00000112164	GLP1R	Integration of energy metabolism pathway (Reactome)	Energy metabolism
ENSG00000136574	GATA4	Integration of energy metabolism pathway (Reactome)	Energy metabolism
ENSG00000140575	IQGAP1	Integration of energy metabolism pathway (Reactome)	Energy metabolism
ENSG00000215644	GCGR	Integration of energy metabolism pathway (Reactome)	Energy metabolism
ENSG00000169710	FASN	Integration of energy metabolism pathway (Reactome)	Energy metabolism
ENSG00000156052	GNAQ	Integration of energy metabolism pathway (Reactome)	Energy metabolism
ENSG00000168243	GNG4	Integration of energy metabolism pathway (Reactome)	Energy metabolism
ENSG00000242616	GNG10	Integration of energy metabolism pathway (Reactome)	Energy metabolism
ENSG00000121281	ADCY7	Integration of energy metabolism pathway (Reactome)	Energy metabolism
ENSG00000131473	ACLY	Integration of energy metabolism pathway (Reactome)	Energy metabolism
ENSG00000167535	CACNB3	Integration of energy metabolism pathway (Reactome)	Energy metabolism
ENSG00000162409	PRKAA2	Integration of energy metabolism pathway (Reactome)	Energy metabolism
ENSG00000186469	GNG2	Integration of energy metabolism pathway (Reactome)	Energy metabolism
ENSG00000132639	SNAP25	Integration of energy metabolism pathway (Reactome)	Energy metabolism
ENSG00000129128	SPCS3	Integration of energy metabolism pathway (Reactome)	Energy metabolism
ENSG00000127314	RAP1B	Integration of energy metabolism pathway (Reactome)	Energy metabolism
ENSG00000016082	ISL1	Integration of energy metabolism pathway (Reactome)	Energy metabolism
ENSG00000136854	STXBP1	Integration of energy metabolism pathway (Reactome)	Energy metabolism
ENSG00000127920	GNG11	Integration of energy metabolism pathway (Reactome)	Energy metabolism
ENSG00000104695	PPP2CB	Integration of energy metabolism pathway (Reactome)	Energy metabolism
ENSG00000116473	RAP1A	Integration of energy metabolism pathway (Reactome)	Energy metabolism
ENSG00000078369	GNB1	Integration of energy metabolism pathway (Reactome)	Energy metabolism
ENSG00000172354	GNB2	Integration of energy metabolism pathway (Reactome)	Energy metabolism
ENSG00000220205	VAMP2	Integration of energy metabolism pathway (Reactome)	Energy metabolism
ENSG00000087460	GNAS	Integration of energy metabolism pathway (Reactome)	Energy metabolism
ENSG00000127955	GNAI1	Integration of energy metabolism pathway (Reactome)	Energy metabolism
ENSG00000127928	GNGT1	Integration of energy metabolism pathway (Reactome)	Energy metabolism
ENSG00000162188	GNG3	Integration of energy metabolism pathway (Reactome)	Energy metabolism
ENSG00000174021	GNG5	Integration of energy metabolism pathway (Reactome)	Energy metabolism
ENSG00000113575	PPP2CA	Integration of energy metabolism pathway (Reactome)	Energy metabolism
ENSG00000140612	SEC11A	Integration of energy metabolism pathway (Reactome)	Energy metabolism
ENSG00000137841	PLCB2	Integration of energy metabolism pathway (Reactome)	Energy metabolism
ENSG00000157388	CACNA1D	Integration of energy metabolism pathway (Reactome)	Energy metabolism
ENSG00000149782	PLCB3	Integration of energy metabolism pathway (Reactome)	Energy metabolism
ENSG00000165995	CACNB2	Integration of energy metabolism pathway (Reactome)	Energy metabolism
ENSG00000078295	ADCY2	Integration of energy metabolism pathway (Reactome)	Energy metabolism
ENSG00000164742	ADCY1	Integration of energy metabolism pathway (Reactome)	Energy metabolism
ENSG00000006071	ABCC8	Integration of energy metabolism pathway (Reactome)	Energy metabolism
ENSG00000132142	ACACA	Integration of energy metabolism pathway (Reactome)	Energy metabolism
ENSG00000151067	CACNA1C	Integration of energy metabolism pathway (Reactome)	Energy metabolism
ENSG00000123104	ITPR2	Integration of energy metabolism pathway (Reactome)	Energy metabolism
ENSG00000096433	ITPR3	Integration of energy metabolism pathway (Reactome)	Energy metabolism
ENSG00000150995	ITPR1	Integration of energy metabolism pathway (Reactome)	Energy metabolism
ENSG00000187486	KCNJ11	Integration of energy metabolism pathway (Reactome)	Energy metabolism
ENSG00000158445	KCNB1	Integration of energy metabolism pathway (Reactome)	Energy metabolism
ENSG00000112640	PPP2R5D	Integration of energy metabolism pathway (Reactome)	Energy metabolism
ENSG00000118363	SPCS2	Integration of energy metabolism pathway (Reactome)	Energy metabolism
ENSG00000118046	STK11	Integration of energy metabolism pathway (Reactome)	Energy metabolism
ENSG00000198216	CACNA1E	Integration of energy metabolism pathway (Reactome)	Energy metabolism
ENSG00000106089	STX1A	Integration of energy metabolism pathway (Reactome)	Energy metabolism
ENSG00000186188	O3FAR1	Integration of energy metabolism pathway (Reactome)	Energy metabolism
ENSG00000129467	ADCY4	Integration of energy metabolism pathway (Reactome)	Energy metabolism
ENSG00000147262	GPR119	Integration of energy metabolism pathway (Reactome)	Energy metabolism
ENSG00000091428	RAPGEF4	Integration of energy metabolism pathway (Reactome)	Energy metabolism
ENSG00000166006	KCNC2	Integration of energy metabolism pathway (Reactome)	Energy metabolism
ENSG00000165556	CDX2	Integration of energy metabolism pathway (Reactome)	Energy metabolism
ENSG00000228892	AGPAT1	Integration of energy metabolism pathway (Reactome)	Energy metabolism
ENSG00000227642	AGPAT1	Integration of energy metabolism pathway (Reactome)	Energy metabolism
ENSG00000206324	AGPAT1	Integration of energy metabolism pathway (Reactome)	Energy metabolism
ENSG00000235758	AGPAT1	Integration of energy metabolism pathway (Reactome)	Energy metabolism
ENSG00000226467	AGPAT1	Integration of energy metabolism pathway (Reactome)	Energy metabolism
ENSG00000236873	AGPAT1	Integration of energy metabolism pathway (Reactome)	Energy metabolism
ENSG00000204310	AGPAT1	Integration of energy metabolism pathway (Reactome)	Energy metabolism
ENSG00000170745	KCNS3	Integration of energy metabolism pathway (Reactome)	Energy metabolism
ENSG00000166562	SEC11C	Integration of energy metabolism pathway (Reactome)	Energy metabolism
ENSG00000114450	GNB4	Integration of energy metabolism pathway (Reactome)	Energy metabolism
ENSG00000009950	MLXIPL	Integration of energy metabolism pathway (Reactome)	Energy metabolism
ENSG00000182621	PLCB1	Integration of energy metabolism pathway (Reactome)	Energy metabolism
ENSG00000148737	TCF7L2	Integration of energy metabolism pathway (Reactome)	Energy metabolism
ENSG00000007402	CACNA2D2	Integration of energy metabolism pathway (Reactome)	Energy metabolism
ENSG00000127588	GNG13	Integration of energy metabolism pathway (Reactome)	Energy metabolism
ENSG00000172380	GNG12	Integration of energy metabolism pathway (Reactome)	Energy metabolism
ENSG00000106617	PRKAG2	Integration of energy metabolism pathway (Reactome)	Energy metabolism
ENSG00000108788	MLX	Integration of energy metabolism pathway (Reactome)	Energy metabolism
ENSG00000178342	KCNG2	Integration of energy metabolism pathway (Reactome)	Energy metabolism
ENSG00000167414	GNG8	Integration of energy metabolism pathway (Reactome)	Energy metabolism
ENSG00000114902	SPCS1	Integration of energy metabolism pathway (Reactome)	Energy metabolism

[truncated: 3 more sheets: TableS11_coldadap_iHSXPEHH, TableS12_coldadap_PBS, TableS13_Hancock]
